# Supplementary material for: CLIPPER 2.0: Peptide-Level Annotation and Data Analysis for Positional Proteomics
Source: Mol Cell Proteomics. 2024 May 3;23(6):100781. doi: 10.1016/j.mcpro.2024.100781 (PMC11192779; doi:10.1016/j.mcpro.2024.100781)
Supplement: Supplemental Tables [file mmc5.xlsx]

## Sheet: Overview
	Supplementary table	Notes
	1	Proteome Discoverer protein report for GluC TAILS
	2	Proteome Discoverer peptide report for GluC TAILS
	3	Proteome Discoverer PSM report for GluC TAILS
	4	Proteome Discoverer protein report for MMP9 HUNTER
	5	Proteome Discoverer peptide report for MMP9 HUNTER
	6	Proteome discoverer PSM report for MMP9 HUNTER
	7	CLIPPER 2.0 annotated output filtered for internal neo N-termini with statistically significant (p<0.01) higher abundance in MMP9 condition The majority of the cleavages follow the characteristic motif of proline in the P3 position, alphafold predicted loop region, and high MMP9 predicted protease activity

## Sheet: Suppl. Table 1. GluC_Proteins
Checked	Protein FDR Confidence: Combined	Master	Accession	Description	Exp. q-value: Combined	Sum PEP Score	Coverage [%]	# Peptides	# PSMs	# Unique Peptides	# AAs	MW [kDa]	calc. pI	Score Sequest HT: Sequest HT	# Peptides (by Search Engine): Sequest HT	Biological Process	Cellular Component	Molecular Function	Pfam IDs	Entrez Gene ID	Ensembl Gene ID	Gene Symbol	Gene ID	Reactome Pathways	WikiPathways	# Protein Pathway Groups	# Razor Peptides	Abundance: F1: 126, Sample	Abundance: F1: 127N, Sample	Abundance: F1: 127C, Sample	Abundance: F1: 128N, Sample	Abundance: F1: 128C, Sample	Abundance: F1: 129N, Sample	Abundance: F1: 129C, Sample	Abundance: F1: 130N, Sample	Abundance: F1: 130C, Sample	Abundance: F1: 131N, Sample	Abundance: F1: 131C, Sample	Abundance: F1: 132N, Sample	Abundance: F1: 132C, Sample	Abundance: F1: 133N, Sample	Abundance: F1: 133C, Sample	Abundance: F1: 134N, Sample	Abundance: F1: 134C, Sample	Abundance: F1: 135N, Sample	Found in Sample: [S1] F1: 126, Sample	Found in Sample: [S3] F1: 127C, Sample	Found in Sample: [S2] F1: 127N, Sample	Found in Sample: [S5] F1: 128C, Sample
FALSE	High	Master Protein	Q15149	Plectin OS=Homo sapiens OX=9606 GN=PLEC PE=1 SV=3	0	588.258	36	157	174	153	4684	531.5	5.96	436.6	157	cell cycle OR cell proliferation;cell organization and biogenesis;other metabolic processes;stress response;developmental processes;other biological processes	plasma membrane;other membranes;cytosol;cytoskeleton;mitochondrion;other cell component	cytoskeletal activity;other molecular function	Pf00307, Pf00681, Pf03501, Pf17902, Pf18373	5339	ENSG00000178209	PLEC	hsa:5339; Q15148; Q15149; Q16640; Q6S376; Q6S377; Q6S378; Q6S379; Q6S380; Q6S381; Q6S382; Q6S383	Assembly of collagen fibrils and other multimeric structures; Caspase-mediated cleavage of cytoskeletal proteins; Type I hemidesmosome assembly	Envelope proteins and their potential roles in EDMD physiopathology	4	3	7.7	2847.7	1907.1	2936.3	2096.3	114.9	50.1	34.2	55.3	2024	2181.6	139.5	2933	3087.4	2936.2	172.3		2536.8	High	High	High	High
FALSE	High	Master Protein	P63261	Actin, cytoplasmic 2 OS=Homo sapiens OX=9606 GN=ACTG1 PE=1 SV=1	0	280.661	65	42	176	2	375	41.8	5.48	610.4	42	cell organization and biogenesis;stress response;developmental processes;other biological processes	non-structural extracellular;plasma membrane;other membranes;cytosol;cytoskeleton;other cell component	cytoskeletal activity;other molecular function	Pf00022	71	ENSG00000184009	ACTG1	A8K7C2; hsa:71; P02571; P14104; P63261; P99022; Q5U032; Q96E67	Interaction between L1 and Ankyrins; Cell-extracellular matrix interactions; Regulation of actin dynamics for phagocytic cup formation; FCGR3A-mediated phagocytosis; Recycling pathway of L1; Sensory processing of sound by inner hair cells of the cochlea; Sensory processing of sound by outer hair cells of the cochlea; RHO GTPases Activate WASPs and WAVEs; Translocation of SLC2A4 (GLUT4) to the pla…	Arrhythmogenic right ventricular cardiomyopathy; Pathogenic Escherichia coli infection; Common pathways underlying drug addiction; Myometrial relaxation and contraction pathways; Focal adhesion; Fas ligand pathway and stress induction of heat shock proteins; Striated muscle contraction pathway; VEGFA-VEGFR2 signaling; Ebola virus infection in host; Thermogenesis; Mechanoregulation and pathology o…	40	40	13.6	4368.6	2912.8	4643.7	3274.7	210.6	94.3	17.1	70.5	3004.6	3522.9	223.5	4393.7	5081.3	4434.5	262.3		4100	Not Found	High	High	High
FALSE	High	Master Protein	P60709	Actin, cytoplasmic 1 OS=Homo sapiens OX=9606 GN=ACTB PE=1 SV=1	0	250.198	66	41	171	2	375	41.7	5.48	585.69	41	cell organization and biogenesis;protein metabolism;other metabolic processes;other biological processes	plasma membrane;other membranes;cytosol;cytoskeleton;nucleus;other cell component	cytoskeletal activity;other molecular function	Pf00022	60	ENSG00000075624	ACTB	hsa:60; P02570; P60709; P70514; P99021; Q11211; Q64316; Q75MN2; Q96B34; Q96HG5	UCH proteinases; Clathrin-mediated endocytosis; DNA Damage Recognition in GG-NER; Translocation of SLC2A4 (GLUT4) to the plasma membrane; Signaling by moderate kinase activity BRAF mutants; Paradoxical activation of RAF signaling by kinase inactive BRAF; Signaling downstream of RAS mutants; RHOF GTPase cycle; Regulation of actin dynamics for phagocytic cup formation; FCGR3A-mediated phagocytosis;…	Arrhythmogenic right ventricular cardiomyopathy; Pathogenic Escherichia coli infection; Common pathways underlying drug addiction; Myometrial relaxation and contraction pathways; Focal adhesion; Fas ligand pathway and stress induction of heat shock proteins; Ebola virus infection in host; Acute viral myocarditis; Thermogenesis; Mechanoregulation and pathology of YAP/TAZ via Hippo and non-Hippo me…	47	0		20.3	16.5	18.9	23.9	3.7	2.5			29.5	17.1	2.9	20.9	27.9	24.2	3		22.2	Not Found	High	High	High
FALSE	High	Master Protein	P49327	Fatty acid synthase OS=Homo sapiens OX=9606 GN=FASN PE=1 SV=3	0	247.032	33	54	73	54	2511	273.3	6.44	205.76	54	other metabolic processes;stress response;other biological processes	plasma membrane;other membranes;cytosol;ER/Golgi;other cell component	other molecular function	Pf00107, Pf00109, Pf00550, Pf00698, Pf00975, Pf02801, Pf08242, Pf08659, Pf14765, Pf16197	2194	ENSG00000169710	FASN	hsa:2194; P49327; Q13479; Q16702; Q4LE83; Q6P4U5; Q6SS02; Q969R1; Q96C68; Q96IT0	ChREBP activates metabolic gene expression; Activation of gene expression by SREBF (SREBP); Fatty acyl-CoA biosynthesis; NR1H2 & NR1H3 regulate gene expression linked to lipogenesis; Vitamin B5 (pantothenate) metabolism	AMP-activated protein kinase signaling; Sterol regulatory element-binding proteins (SREBP) signaling; SREBF and miR33 in cholesterol and lipid homeostasis; Liver X receptor pathway; Nuclear receptors meta-pathway; Fatty acid biosynthesis; Angiopoietin-like protein 8 regulatory pathway; Lipid metabolism pathway; Clear cell renal cell carcinoma pathways; Metabolic reprogramming in colon cancer; Cho…	18	0		615.4	458.5	640.4	573.3	36.9	12.1	5.7	20.3	442.4	607.8	35.6	693.2	722.9	673.1	40.8		651.1	Not Found	High	High	High
FALSE	High	Master Protein	P35579	Myosin-9 OS=Homo sapiens OX=9606 GN=MYH9 PE=1 SV=4	0	217.726	29	50	54	47	1960	226.4	5.6	157.15	50	cell cycle OR cell proliferation;cell organization and biogenesis;protein metabolism;stress response;transport;developmental processes;signal transduction;other biological processes	plasma membrane;other membranes;cytosol;cytoskeleton;nucleus;other cell component	signal transduction activity or receptor binding;cytoskeletal activity;other molecular function	Pf00063, Pf01576, Pf02736	4627	ENSG00000100345	MYH9	A8K6E4; hsa:4627; O60805; P35579; Q60FE2; Q86T83	Regulation of actin dynamics for phagocytic cup formation; FCGR3A-mediated phagocytosis; Sensory processing of sound by inner hair cells of the cochlea; Sensory processing of sound by outer hair cells of the cochlea; Translocation of SLC2A4 (GLUT4) to the plasma membrane; Signaling by ALK fusions and activated point mutants; RHO GTPases activate CIT; EPHA-mediated growth cone collapse; Sema4D ind…	Primary focal segmental glomerulosclerosis (FSGS); VEGFA-VEGFR2 signaling; Nephrotic syndrome	16	2	2.6	1093.2	693.7	1176	743	48.6	16.3	7.6	20	762.7	840.4	67.4	1177.7	1282.8	1185.4	67.4		966.1	High	High	High	High
FALSE	High	Master Protein	P08670	Vimentin OS=Homo sapiens OX=9606 GN=VIM PE=1 SV=4	0	210.592	71	56	173	55	466	53.6	5.12	219.87	56	cell organization and biogenesis;stress response;developmental processes;signal transduction;other biological processes	plasma membrane;other membranes;cytosol;cytoskeleton;nucleus;other cytoplasmic organelle;other cell component	cytoskeletal activity;nucleic acid binding activity;other molecular function	Pf00038, Pf04732	7431	ENSG00000026025	VIM	B0YJC2; D3DRU4; hsa:7431; P08670; Q15867; Q15868; Q15869; Q548L2; Q6LER9; Q8N850; Q96ML2; Q9NTM3	Aggrephagy; Interleukin-4 and Interleukin-13 signaling; Chaperone Mediated Autophagy; Late endosomal microautophagy; Striated Muscle Contraction; RHOBTB1 GTPase cycle; Caspase-mediated cleavage of cytoskeletal proteins	Allograft rejection; Spinal cord injury; Primary focal segmental glomerulosclerosis (FSGS); Mammary gland development pathway - Puberty (Stage 2 of 4); Apoptosis-related network due to altered Notch3 in ovarian cancer; Striated muscle contraction pathway; TGF-beta signaling in thyroid cells for epithelial-mesenchymal transition; Ciliary landscape; Burn wound healing; CCL18 signaling pathway; TROP…	21	1	11.2	1922.9	1508.6	2100	1593.3	92.3	27.4	20	28.3	1609.8	1578.3	101.5	1990.5	2238	2033	127.1	3	1934	High	High	High	High
FALSE	High	Master Protein	P21333	Filamin-A OS=Homo sapiens OX=9606 GN=FLNA PE=1 SV=4	0	210.331	27	45	61	45	2647	280.6	6.06	159.92	45	cell cycle OR cell proliferation;cell organization and biogenesis;protein metabolism;other metabolic processes;stress response;transport;developmental processes;signal transduction;other biological processes	non-structural extracellular;plasma membrane;other membranes;cytosol;cytoskeleton;ER/Golgi;nucleus;other cell component	signal transduction activity or receptor binding;cytoskeletal activity;other molecular function	Pf00307, Pf00630	2316	ENSG00000196924	FLNA	E9KL45; hsa:2316; P21333; Q5HY53; Q5HY55; Q8NF52	OAS antiviral response; Platelet degranulation ; RHO GTPases activate PAKs; GP1b-IX-V activation signalling; Cell-extracellular matrix interactions	Androgen receptor signaling pathway; Prolactin signaling pathway; Focal adhesion; Hypothesized pathways in pathogenesis of cardiovascular disease; MAPK signaling pathway; IL-4 signaling pathway; Ebola virus infection in host; Joubert syndrome	13	0		482	430.8	558.5	458.8	12.7	6.6	4.3	9	436	503.4	29.8	514.2	535.3	524.5	32.4		556.7	High	High	High	High
FALSE	High	Master Protein	Q14980	Nuclear mitotic apparatus protein 1 OS=Homo sapiens OX=9606 GN=NUMA1 PE=1 SV=2	0	199.762	30	48	50	48	2115	238.1	5.78	147.99	48	cell cycle OR cell proliferation;cell organization and biogenesis;other biological processes	plasma membrane;other membranes;cytosol;cytoskeleton;nucleus;other cell component	cytoskeletal activity;other molecular function		4926	ENSG00000137497	NUMA1	H0YH75; hsa:4926; Q14980; Q14981; Q9BTE9	Recruitment of NuMA to mitotic centrosomes; Mitotic Prophase	Ectoderm differentiation; Ectoderm differentiation; 8p23.1 copy number variation syndrome	5	0	4.6	779.8	620.1	815.8	597.3	40.9	21.2	12.6	16.9	605	588.1	40.3	779.8	801.8	812.6	51.8		761	High	High	High	High
FALSE	High	Master Protein	P02545	Prelamin-A/C OS=Homo sapiens OX=9606 GN=LMNA PE=1 SV=1	0	188.193	65	46	112	45	664	74.1	7.02	229.47	46	cell cycle OR cell proliferation;cell organization and biogenesis;other metabolic processes;stress response;transport;developmental processes;other biological processes	cytosol;cytoskeleton;nucleus;other cell component	cytoskeletal activity;other molecular function	Pf00038, Pf00932	4000	ENSG00000160789	LMNA	B4DI32; D3DVB0; D6RAQ3; E7EUI9; hsa:4000; P02545; P02546; Q5I6Y4; Q5I6Y6; Q5TCJ2; Q5TCJ3; Q6UYC3; Q969I8; Q96JA2	Signaling by BRAF and RAF1 fusions; XBP1(S) activates chaperone genes	Arrhythmogenic right ventricular cardiomyopathy; Adipogenesis; Fas ligand pathway and stress induction of heat shock proteins; Lamin A-processing pathway; Nephrotic syndrome; Influence of laminopathies on Wnt signaling; Overlap between signal transduction pathways contributing to LMNA laminopathies; Familial partial lipodystrophy; Progeria-associated lipodystrophy; Acquired partial lipodystrophy …	13	1	8.8	1281.2	839.4	1384.4	855.6	65.4	25.9	12	20.3	872.4	939.6	69.2	1326.9	1410.3	1248.1	61.9		1053.3	High	High	High	High
FALSE	High	Master Protein	P05783	Keratin, type I cytoskeletal 18 OS=Homo sapiens OX=9606 GN=KRT18 PE=1 SV=2	0	176.854	71	43	142	43	430	48	5.45	207.82	43	cell cycle OR cell proliferation;cell organization and biogenesis;transport;signal transduction;other biological processes	cytosol;cytoskeleton;nucleus;other cell component	other molecular function	Pf00038	3875	ENSG00000111057	KRT18	hsa:3875; P05783; Q53G38; Q5U0N8; Q9BW26	Formation of the cornified envelope	Pathogenic Escherichia coli infection	3	0		1030.2	544.6	1158	574.1	33.5	13.1		7.3	539.7	628.2	52.5	985.3	1181	1009	37		688.9	Not Found	High	High	High
FALSE	High	Master Protein	P68133	Actin, alpha skeletal muscle OS=Homo sapiens OX=9606 GN=ACTA1 PE=1 SV=1	0	169.582	36	26	146	2	377	42	5.39	513.76	26	cell organization and biogenesis;other biological processes	cytosol;cytoskeleton;other cell component	cytoskeletal activity;other molecular function	Pf00022	58	ENSG00000143632	ACTA1	hsa:58; P02568; P68133; P99020; Q5T8M9	Striated Muscle Contraction	Myometrial relaxation and contraction pathways; Fas ligand pathway and stress induction of heat shock proteins; Physico-chemical features and toxicity-associated pathways; Striated muscle contraction pathway; Mechanoregulation and pathology of YAP/TAZ via Hippo and non-Hippo mechanisms; IL-18 signaling pathway; Malignant pleural mesothelioma	8	0		88.1	58.1	81.7	80					61.7	79.6	6	86.8	101.7	73.6	3		93	Not Found	High	High	High
FALSE	High	Master Protein	P22626	Heterogeneous nuclear ribonucleoproteins A2/B1 OS=Homo sapiens OX=9606 GN=HNRNPA2B1 PE=1 SV=2	0	164.41	66	25	167	25	353	37.4	8.95	327.94	25	cell organization and biogenesis;RNA metabolism OR transcription;other metabolic processes;transport;other biological processes	non-structural extracellular;nucleus;other cell component	nucleic acid binding activity;other molecular function	Pf00076	3181	ENSG00000122566	HNRNPA2B1	A0A024RA27; A0A024RA61; A8K064; hsa:3181; P22626; P22627; Q9UC98; Q9UDJ2	Gene and protein expression by JAK-STAT signaling after Interleukin-12 stimulation; mRNA Splicing - Major Pathway; Processing of Capped Intron-Containing Pre-mRNA	mRNA processing	4	0	3.7	599	175.2	691.1	193.1	26.4	2.1	2.4	4.8	193.6	191	24.3	589.4	761.7	588.8	13.4		217.4	High	High	High	High
FALSE	High	Master Protein	P04075	Fructose-bisphosphate aldolase A OS=Homo sapiens OX=9606 GN=ALDOA PE=1 SV=2	0	164.337	63	31	66	26	364	39.4	8.09	137.41	31	cell organization and biogenesis;other metabolic processes;other biological processes	non-structural extracellular;cytosol;cytoskeleton;other cell component	cytoskeletal activity;other molecular function	Pf00274	226	ENSG00000149925	ALDOA	B4DXI7; hsa:226; P04075; Q6FH76; Q6FI10; Q96B15; Q9BWD9; Q9UCN2	Glycolysis; Gluconeogenesis; Neutrophil degranulation; Platelet degranulation	VEGFA-VEGFR2 signaling; Clear cell renal cell carcinoma pathways; Aerobic glycolysis; 16p11.2 proximal deletion syndrome; Glycolysis and gluconeogenesis; Sudden infant death syndrome (SIDS) susceptibility pathways	10	6	2.3	1062.2	693	1214.2	703.9	41.3	20.5		9.3	720.4	806.1	62.4	1062	1290.9	1050.1	48.8		866.6	High	High	High	High
FALSE	High	Master Protein	O75369	Filamin-B OS=Homo sapiens OX=9606 GN=FLNB PE=1 SV=2	0	156.358	19	32	47	32	2602	278	5.73	129.68	32	cell organization and biogenesis;stress response;signal transduction;other biological processes	plasma membrane;other membranes;cytosol;cytoskeleton;other cell component	cytoskeletal activity;other molecular function	Pf00307, Pf00630	2317	ENSG00000136068	FLNB	B2ZZ83; B2ZZ84; B2ZZ85; C9JKE6; C9JMC4; hsa:2317; O75369; Q13706; Q59EC2; Q60FE7; Q6MZJ1; Q8WXS9; Q8WXT0; Q8WXT1; Q8WXT2; Q8WXT3; Q9NRB5; Q9NT26; Q9UEV9	ISG15 antiviral mechanism	Focal adhesion; MAPK signaling pathway; VEGFA-VEGFR2 signaling; Ebola virus infection in host	5	0		693.9	494.1	783.6	577.7	38.3	9	5.1	5.8	549.6	581.9	31.7	701.9	819.2	695.7	31.7		668.6	Not Found	High	High	High
FALSE	High	Master Protein	P14618	Pyruvate kinase PKM OS=Homo sapiens OX=9606 GN=PKM PE=1 SV=4	0	154.893	61	32	47	32	531	57.9	7.84	140.75	32	cell organization and biogenesis;RNA metabolism OR transcription;other metabolic processes;other biological processes	non-structural extracellular;cytosol;ER/Golgi;nucleus;other cell component	nucleic acid binding activity;kinase activity;other molecular function	Pf00224, Pf02887	5315	ENSG00000067225	PKM	A6NFK3; B2R5N8; B3KRY0; B4DFX8; B4DUU6; hsa:5315; P14618; P14786; Q53GK4; Q96E76; Q9BWB5; Q9UCV6; Q9UPF2	Neutrophil degranulation	Photodynamic therapy-induced HIF-1 survival signaling; Amino acid metabolism; Clear cell renal cell carcinoma pathways; Metabolic reprogramming in colon cancer; Aerobic glycolysis; Glycolysis in senescence; Glucose metabolism in triple-negative breast cancer cells; Glycolysis and gluconeogenesis	9	0	9	1169.9	678.2	1422.9	728.2	79.6	26.6	8.7	24.9	719.1	714.9	85.2	1114.4	1554.9	1186	62.9		952.5	High	High	High	High
FALSE	High	Master Protein	P05787	Keratin, type II cytoskeletal 8 OS=Homo sapiens OX=9606 GN=KRT8 PE=1 SV=7	0	153.507	51	38	62	34	483	53.7	5.59	119.38	38	cell organization and biogenesis;stress response;developmental processes;signal transduction;other biological processes	plasma membrane;other membranes;cytosol;cytoskeleton;nucleus;other cell component	other molecular function	Pf00038, Pf16208	3856	ENSG00000170421	KRT8	A8K4H3; B0AZN5; F8VXB4; hsa:3856; P05787; Q14099; Q14716; Q14717; Q53GJ0; Q6DHW5; Q6GMY0; Q6P4C7; Q96J60	Formation of the cornified envelope	Primary focal segmental glomerulosclerosis (FSGS); Acute viral myocarditis	4	3	2.3	1704.5	1163.1	1962.7	1242.8	68.8	22.7	12.5	24.2	1274.5	1253.7	71.5	1745.2	2025	1711.5	108.4	2.9	1508.1	High	High	High	High
FALSE	High	Master Protein	Q13813	Spectrin alpha chain, non-erythrocytic 1 OS=Homo sapiens OX=9606 GN=SPTAN1 PE=1 SV=3	0	146.822	17	33	36	33	2472	284.4	5.35	92.04	33	cell organization and biogenesis	non-structural extracellular;plasma membrane;other membranes;cytosol;cytoskeleton;other cell component	cytoskeletal activity;other molecular function	Pf00018, Pf00435, Pf08726, Pf13499	6709	ENSG00000197694	SPTAN1	hsa:6709; Q13186; Q13813; Q15324; Q16606; Q59EF1; Q5VXV5; Q5VXV6; Q7Z6M5; Q9P0V0	Neutrophil degranulation; Sensory processing of sound by inner hair cells of the cochlea; Sensory processing of sound by outer hair cells of the cochlea; Interaction between L1 and Ankyrins; RHOV GTPase cycle; COPI-mediated anterograde transport; RHOU GTPase cycle; Nephrin family interactions; RAF/MAP kinase cascade; NCAM signaling for neurite out-growth; Caspase-mediated cleavage of cytoskeletal…	Fas ligand pathway and stress induction of heat shock proteins	12	0	1.9	536.8	427	598.3	424.4	22.3	4.4		14.6	422.6	434.8	25.3	580.4	599	541.1	32.8		519	High	High	High	High
FALSE	High	Master Protein	P38646	Stress-70 protein, mitochondrial OS=Homo sapiens OX=9606 GN=HSPA9 PE=1 SV=2	0	142.473	38	24	97	24	679	73.6	6.16	253	24	cell organization and biogenesis;other metabolic processes;transport;other biological processes	other membranes;mitochondrion;nucleus;other cell component	other molecular function	Pf00012	3313	ENSG00000113013	HSPA9	B2RCM1; hsa:3313; P30036; P31932; P38646; Q1HB43; Q53H23; Q6GU03; Q9BWB7; Q9UC56	Mitochondrial protein import; Regulation of HSF1-mediated heat shock response; Gene and protein expression by JAK-STAT signaling after Interleukin-12 stimulation; Cristae formation	Parkin-ubiquitin proteasomal system pathway; Iron-sulfur cluster biogenesis	6	0	9	1664.4	709.8	1801.7	736.6	107.1	26.7	9	23.5	839.2	748.8	90.5	1625.9	1952.3	1747.5	80	7.3	965.8	High	High	High	High
FALSE	High	Master Protein	P31943	Heterogeneous nuclear ribonucleoprotein H OS=Homo sapiens OX=9606 GN=HNRNPH1 PE=1 SV=4	0	141.879	50	23	42	16	449	49.2	6.3	116.95	23	RNA metabolism OR transcription;other metabolic processes;other biological processes	cytosol;nucleus;other cell component	nucleic acid binding activity;other molecular function	Pf00076, Pf08080	3187	ENSG00000169045; ENSG00000284254	HNRNPH1	B3KW86; D3DWQ2; hsa:3187; P31943; Q6IBM4	mRNA Splicing - Major Pathway; FGFR2 alternative splicing; Processing of Capped Intron-Containing Pre-mRNA	MECP2 and associated Rett syndrome; mRNA processing; Inhibition of exosome biogenesis and secretion by Manumycin A in CRPC cells	6	4	2.2	519.6	433.8	585.1	438.5	28	13.9	6.3	16.7	496.6	443.3	33.6	528.8	614	536.2	31.4	2.2	595.5	High	High	High	High
FALSE	High	Master Protein	Q15233	Non-POU domain-containing octamer-binding protein OS=Homo sapiens OX=9606 GN=NONO PE=1 SV=4	0	135.334	59	32	108	30	471	54.2	8.95	242.49	32	DNA metabolism;RNA metabolism OR transcription;other metabolic processes;stress response;other biological processes	nucleus;other cell component	nucleic acid binding activity;other molecular function	Pf00076, Pf08075	4841	ENSG00000147140	NONO	B7Z4C2; D3DVV4; F5GYZ3; hsa:4841; O00201; P30807; Q12786; Q15233; Q9BQC5		mRNA processing	1	0	7.5	2748.4	1784	3078.6	1814.2	151	48.5	7.8	51.2	1946.9	1873	141.5	2862.6	3290.1	2784	124.7	7	2222.4	High	High	High	High
FALSE	High	Master Protein	P06733	Alpha-enolase OS=Homo sapiens OX=9606 GN=ENO1 PE=1 SV=2	0	131.112	51	22	102	18	434	47.1	7.39	162.87	22	RNA metabolism OR transcription;other metabolic processes;other biological processes	plasma membrane;other membranes;cytosol;cytoskeleton;nucleus;other cell component	nucleic acid binding activity;other molecular function	Pf00113, Pf03952	2023	ENSG00000074800	ENO1	B2RD59; hsa:2023; P06733; P22712; Q16704; Q4TUS4; Q53FT9; Q53HR3; Q658M5; Q6GMP2; Q71V37; Q7Z3V6; Q8WU71; Q96GV1; Q9BT62; Q9UCH6; Q9UM55	Glycolysis; Gluconeogenesis; Manipulation of host energy metabolism	Clear cell renal cell carcinoma pathways; Metabolic reprogramming in colon cancer; Aerobic glycolysis; IL-18 signaling pathway; Glycolysis and gluconeogenesis	8	2	9	2815.7	2121.6	3184.7	2347.8	109.9	55.5	19.7	56.5	2349.9	2395.6	166.3	2838.9	3247.7	2930.2	176	3.1	2878.1	High	High	High	High
FALSE	High	Master Protein	Q14152	Eukaryotic translation initiation factor 3 subunit A OS=Homo sapiens OX=9606 GN=EIF3A PE=1 SV=1	0	130.978	26	41	49	41	1382	166.5	6.79	101.62	41	cell organization and biogenesis;protein metabolism;other metabolic processes;other biological processes	cytosol;cytoskeleton;translational apparatus;nucleus;other cell component	signal transduction activity or receptor binding;nucleic acid binding activity;other molecular function	Pf01399	8661	ENSG00000107581	EIF3A	B1AMV5; B4DYS1; F5H335; hsa:8661; O00653; Q14152; Q15778	L13a-mediated translational silencing of Ceruloplasmin expression; Translation initiation complex formation; Formation of a pool of free 40S subunits; Formation of the ternary complex, and subsequently, the 43S complex; Ribosomal scanning and start codon recognition; GTP hydrolysis and joining of the 60S ribosomal subunit	Translation factors; nsp1 from SARS-CoV-2 inhibits translation initiation in the host cell	8	0		740.5	637.4	780.6	699.8	28.5	12.5		18.2	655.5	739.4	43.3	839.7	844.3	804.1	57.3	2.2	869.7	Not Found	High	High	High
FALSE	High	Master Protein	P09651	Heterogeneous nuclear ribonucleoprotein A1 OS=Homo sapiens OX=9606 GN=HNRNPA1 PE=1 SV=5	0	129.557	55	20	100	6	372	38.7	9.13	267.43	20	cell organization and biogenesis;protein metabolism;RNA metabolism OR transcription;other metabolic processes;stress response;transport;other biological processes	cytosol;nucleus;other cell component	nucleic acid binding activity;other molecular function	Pf00076, Pf11627	3178	ENSG00000135486	HNRNPA1	A8K4Z8; hsa:3178; P09651; Q3MIB7; Q6PJZ7	mRNA Splicing - Major Pathway; FGFR2 alternative splicing; Processing of Capped Intron-Containing Pre-mRNA; SARS-CoV-1-host interactions; SARS-CoV-1 modulates host translation machinery	mRNA processing	6	15	6.1	2042.7	1718.3	2307.2	1764.6	83.7	30.3	8.4	31.4	1810.5	1766	111	2191.3	2337.1	2088.6	116.4		2149.9	High	High	High	High
FALSE	High	Master Protein	P67809	Y-box-binding protein 1 OS=Homo sapiens OX=9606 GN=YBX1 PE=1 SV=3	0	122.926	61	19	172	16	324	35.9	9.88	495.37	19	RNA metabolism OR transcription;other metabolic processes;transport;developmental processes;other biological processes	non-structural extracellular;plasma membrane;other membranes;cytosol;ER/Golgi;nucleus;other cell component	nucleic acid binding activity;other molecular function	Pf00313	4904	ENSG00000065978	YBX1	hsa:4904; P16990; P16991; P67809; Q14972; Q15325; Q5FVF0	mRNA Splicing - Major Pathway; mRNA Splicing - Minor Pathway; Processing of Capped Intron-Containing Pre-mRNA; SMAD2/SMAD3:SMAD4 heterotrimer regulates transcription; Noncanonical activation of NOTCH3	Brain-derived neurotrophic factor (BDNF) signaling pathway; MECP2 and associated Rett syndrome; mRNA processing; Sudden infant death syndrome (SIDS) susceptibility pathways	9	2		88.1	87.6	100.6	89.6	2.5			3.1	65.9	105.7	6.5	98.8	89.3	78.7	2.5		87.8	High	High	High	High
FALSE	High	Master Protein	P15924	Desmoplakin OS=Homo sapiens OX=9606 GN=DSP PE=1 SV=3	0	115.463	15	33	34	33	2871	331.6	6.81	83.57	33	cell adhesion;cell organization and biogenesis;protein metabolism;other metabolic processes;stress response;developmental processes;other biological processes	plasma membrane;other membranes;cytoskeleton;other cell component	cytoskeletal activity;other molecular function	Pf00681, Pf17902, Pf18373	1832	ENSG00000096696	DSP	B2RTT2; D7RX09; hsa:1832; O75993; P15924; Q14189; Q9UHN4	Neutrophil degranulation; Formation of the cornified envelope; RND3 GTPase cycle; RND1 GTPase cycle; Apoptotic cleavage of cell adhesion proteins	Arrhythmogenic right ventricular cardiomyopathy; Lung fibrosis; Epithelial to mesenchymal transition in colorectal cancer	9	0		439.1	265	452.1	299.8	20.9	12.9			309.6	329.5	29.9	446.9	483.5	462.6	28.7		400.6	High	High	High	High
FALSE	High	Master Protein	P29401	Transketolase OS=Homo sapiens OX=9606 GN=TKT PE=1 SV=3	0	115.434	34	26	37	26	623	67.8	7.66	79.22	26	other metabolic processes;other biological processes	other membranes;cytosol;ER/Golgi;nucleus;other cytoplasmic organelle	other molecular function	Pf00456, Pf02779, Pf02780	7086	ENSG00000163931	TKT	A8K089; B4DE31; E7EPA7; hsa:7086; P29401; Q8TBA3; Q96HH3	NFE2L2 regulates pentose phosphate pathway genes; Pentose phosphate pathway; Insulin effects increased synthesis of Xylulose-5-Phosphate	Pentose phosphate metabolism; VEGFA-VEGFR2 signaling; Metabolic reprogramming in colon cancer; Thiamine metabolic pathways	7	0		1064.4	687.7	1139.3	795.4	53.1	23.9	7.8	27.7	705.7	871.7	57.6	1070.2	1216.8	1037.9	61.5	2	974.7	Not Found	High	High	High
FALSE	High	Master Protein	P38159	RNA-binding motif protein, X chromosome OS=Homo sapiens OX=9606 GN=RBMX PE=1 SV=3	0	115.326	52	27	40	27	391	42.3	10.05	87.89	27	cell organization and biogenesis;protein metabolism;RNA metabolism OR transcription;other metabolic processes;other biological processes	non-structural extracellular;nucleus;other cell component	nucleic acid binding activity;other molecular function	Pf00076, Pf08081	27316	ENSG00000147274	RBMX	B4E3U4; D3DWH0; E9PG86; hsa:27316; P38159; Q5JQ67; Q8N8Y7; Q969R3	mRNA Splicing - Major Pathway; Processing of Capped Intron-Containing Pre-mRNA; RND2 GTPase cycle; RND3 GTPase cycle; RND1 GTPase cycle; RHOBTB2 GTPase cycle; RHOBTB1 GTPase cycle	mRNA processing	8	0		360.6	296.4	409.7	303.9	16.7	4.2	2.2	2.2	301.8	331.7	21	383	398.1	345.3	23.1		357.5	High	High	High	High
FALSE	High	Master Protein	P31942	Heterogeneous nuclear ribonucleoprotein H3 OS=Homo sapiens OX=9606 GN=HNRNPH3 PE=1 SV=2	0	113.931	60	17	38	17	346	36.9	6.87	110.05	17	RNA metabolism OR transcription;other metabolic processes;other biological processes	nucleus;other cell component		Pf00076	3189	ENSG00000096746	HNRNPH3	A8K682; B3KRE1; hsa:3189; P31942; Q9BSX1; Q9NP53; Q9NP96; Q9NPA7; Q9NPI4; Q9UFU4; Q9Y4J5			0	0		203.6	150.1	231.3	169.8	11.3	6.1		2.2	162.1	166.5	7.5	212.7	252.3	225.2	7.4		191.5	Not Found	High	High	High
FALSE	High	Master Protein	P12270	Nucleoprotein TPR OS=Homo sapiens OX=9606 GN=TPR PE=1 SV=3	0	109.304	17	26	28	26	2363	267.1	5.02	90.26	26	cell cycle OR cell proliferation;cell organization and biogenesis;other metabolic processes;stress response;transport;signal transduction;other biological processes	other membranes;cytoskeleton;nucleus;other cell component	cytoskeletal activity;nucleic acid binding activity;other molecular function	Pf07926	7175	ENSG00000047410	TPR	hsa:7175; P12270; Q15624; Q15655; Q5SWY0; Q99968	Transport of Mature mRNA derived from an Intron-Containing Transcript; Signaling by ALK fusions and activated point mutants; HCMV Late Events; HCMV Early Events; ISG15 antiviral mechanism; Transport of the SLBP independent Mature mRNA; Transport of the SLBP Dependant Mature mRNA; Transport of Mature mRNA Derived from an Intronless Transcript; Rev-mediated nuclear export of HIV RNA; Transport of R…		29	0	60.1	627.4	490.3	654.9	476	31.9	16.7	2.4	4.2	460.7	448.2	28.6	682.2	644.8	625.6	28.7		560.3	High	High	High	High
FALSE	High	Master Protein	P29692	Elongation factor 1-delta OS=Homo sapiens OX=9606 GN=EEF1D PE=1 SV=5	0	107.629	53	18	27	18	281	31.1	5.01	93.52	18	protein metabolism;RNA metabolism OR transcription;other metabolic processes;other biological processes	cytosol;nucleus;other cell component	enzyme regulator activity;nucleic acid binding activity;other molecular function	Pf00736, Pf10587	1936	ENSG00000104529; ENSG00000273594	EEF1D	B4DDU4; D3DWK3; E9PBQ9; hsa:1936; P29692; Q4VBZ6; Q969J1; Q96I38	Eukaryotic Translation Elongation	Translation factors	2	0		599.9	229.8	688.8	260.8	23.3	6.5		10.6	241.7	278.8	36.3	558.8	705.8	557.9	28.8		310.6	Not Found	High	High	High
FALSE	High	Master Protein	Q92841	Probable ATP-dependent RNA helicase DDX17 OS=Homo sapiens OX=9606 GN=DDX17 PE=1 SV=2	0	107.032	48	24	30	18	729	80.2	8.27	79.05	24	RNA metabolism OR transcription;other metabolic processes;stress response;signal transduction;other biological processes	cytosol;nucleus;other cell component	nucleic acid binding activity;other molecular function	Pf00270, Pf00271	10521	ENSG00000100201	DDX17	B1AHM0; H3BLZ8; hsa:10521; Q69YT1; Q6ICD6; Q92841	SUMOylation of transcription cofactors	Novel intracellular components of RIG-I-like receptor pathway	2	3	2	383.6	363.5	408.5	365	17.6	11.7	2.2	8.8	400	380.2	25.4	399.5	444.1	370.5	24.5		442.1	Not Found	High	High	High
FALSE	High	Master Protein	P52272	Heterogeneous nuclear ribonucleoprotein M OS=Homo sapiens OX=9606 GN=HNRNPM PE=1 SV=3	0	105.697	39	26	70	26	730	77.5	8.7	171.57	26	RNA metabolism OR transcription;other metabolic processes	nucleus;other cell component	nucleic acid binding activity;other molecular function	Pf00076, Pf11532	4670	ENSG00000099783	HNRNPM	hsa:4670; P52272; Q15584; Q8WZ44; Q96H56; Q9BWL9; Q9Y492	Processing of Capped Intron-Containing Pre-mRNA; mRNA Splicing - Major Pathway; FGFR2 alternative splicing	mRNA processing	4	0	2	450.2	389.6	472.7	433.9	25	11.3	7.3	7.5	411.2	432.7	24.4	468.2	487.5	451.5	37		511.6	High	High	High	High
FALSE	High	Master Protein	P11142	Heat shock cognate 71 kDa protein OS=Homo sapiens OX=9606 GN=HSPA8 PE=1 SV=1	0	104.236	37	23	49	16	646	70.9	5.52	102.35	23	cell organization and biogenesis;protein metabolism;RNA metabolism OR transcription;other metabolic processes;stress response;transport;other biological processes	non-structural extracellular;plasma membrane;other membranes;cytosol;nucleus;other cytoplasmic organelle;other cell component	signal transduction activity or receptor binding;other molecular function	Pf00012	3312	ENSG00000109971	HSPA8	hsa:3312; P11142; Q9H3R6	mRNA Splicing - Major Pathway; Golgi Associated Vesicle Biogenesis; Neutrophil degranulation; Late endosomal microautophagy; AUF1 (hnRNP D0) binds and destabilizes mRNA; HSP90 chaperone cycle for steroid hormone receptors (SHR) in the presence of ligand; Regulation of HSF1-mediated heat shock response; Lysosome Vesicle Biogenesis; Clathrin-mediated endocytosis; CHL1 interactions; Interleukin-4 an…	Parkin-ubiquitin proteasomal system pathway; MAPK signaling pathway; Exercise-induced circadian regulation; Measles virus infection; Opioid receptor pathways; Extrafollicular and follicular B cell activation by SARS-CoV-2; 1p36 copy number variation syndrome	24	2		664.2	550.9	689.8	535.9	29.6	12.2		14.1	516.4	597	42.5	635.5	656.6	580	36.6		629.9	Not Found	High	High	High
FALSE	High	Master Protein	P35580	Myosin-10 OS=Homo sapiens OX=9606 GN=MYH10 PE=1 SV=3	0	103.31	16	25	26	22	1976	228.9	5.54	71.01	25	cell adhesion;cell cycle OR cell proliferation;cell organization and biogenesis;other biological processes	plasma membrane;other membranes;cytosol;cytoskeleton;other cell component	cytoskeletal activity;nucleic acid binding activity;other molecular function	Pf00063, Pf00612, Pf01576, Pf02736	4628	ENSG00000133026	MYH10	B2RWP9; D3DTS1; F8VTL3; hsa:4628; P35580; Q12989; Q149N3; Q149N4; Q16087; Q4LE45; Q6PK16; Q9BWG0	EPHA-mediated growth cone collapse; RHO GTPases activate PAKs; RHO GTPases activate CIT; Sema4D induced cell migration and growth-cone collapse; RHO GTPases activate PKNs; RHO GTPases Activate ROCKs	Regulation of actin cytoskeleton	7	0	2.4	361.2	258.6	394.5	268.9	23.4	11.7	6	15.6	257.8	287.2	19.1	361.4	415.2	368.2	20.3		341.2	High	High	High	High
FALSE	High	Master Protein	P20700	Lamin-B1 OS=Homo sapiens OX=9606 GN=LMNB1 PE=1 SV=2	0	102.961	38	24	25	20	586	66.4	5.16	61.01	24	cell organization and biogenesis;transport;other biological processes	other membranes;cytoskeleton;nucleus	cytoskeletal activity;nucleic acid binding activity;other molecular function	Pf00038, Pf00932	4001	ENSG00000113368	LMNB1	B2R6J6; hsa:4001; P20700; Q3SYN7; Q96EI6	Deregulated CDK5 triggers multiple neurodegenerative pathways in Alzheimer's disease models; Meiotic synapsis; RHOD GTPase cycle; RHOF GTPase cycle; Gene and protein expression by JAK-STAT signaling after Interleukin-12 stimulation; Initiation of Nuclear Envelope (NE) Reformation; Depolymerization of the Nuclear Lamina; Breakdown of the nuclear lamina; Formation of Senescence-Associated Heterochr…	Fas ligand pathway and stress induction of heat shock proteins; Familial partial lipodystrophy; Progeria-associated lipodystrophy; Acquired partial lipodystrophy / Barraquer-Simons syndrome	14	3		726.8	484.2	752.4	478.9	25.9	4.5	6.9	14.2	462	512.7	34.9	756.4	735.4	743.1	42.7		617.7	Not Found	High	High	High
FALSE	High	Master Protein	P23246	Splicing factor, proline- and glutamine-rich OS=Homo sapiens OX=9606 GN=SFPQ PE=1 SV=2	0	102.667	36	26	54	23	707	76.1	9.44	75.76	26	cell organization and biogenesis;DNA metabolism;RNA metabolism OR transcription;other metabolic processes;stress response;other biological processes	cytosol;nucleus;other cell component	nucleic acid binding activity;other molecular function	Pf00076, Pf08075	6421	ENSG00000116560	SFPQ	hsa:6421; P23246; P30808; Q5SZ71	Suppression of apoptosis; PTK6 Regulates Proteins Involved in RNA Processing	mRNA processing; Type 2 papillary renal cell carcinoma	4	1	2.3	1037.1	698.4	1138	690.3	50.8	7.7	18.2	23.9	767.6	709.5	63.9	1056.1	1182.9	1043.6	59.7		862.5	High	High	High	High
FALSE	High	Master Protein	O43707	Alpha-actinin-4 OS=Homo sapiens OX=9606 GN=ACTN4 PE=1 SV=2	0	102.114	27	19	38	8	911	104.8	5.44	97.13	19	cell organization and biogenesis;RNA metabolism OR transcription;stress response;transport;signal transduction;other biological processes	non-structural extracellular;plasma membrane;other membranes;cytoskeleton;nucleus;other cell component	signal transduction activity or receptor binding;cytoskeletal activity;nucleic acid binding activity;other molecular function	Pf00307, Pf00435, Pf08726	81	ENSG00000130402; ENSG00000282844	ACTN4	A4K467; D6PXK4; hsa:81; O43707; O76048	Platelet degranulation ; Nephrin family interactions	Arrhythmogenic right ventricular cardiomyopathy; Primary focal segmental glomerulosclerosis (FSGS); Focal adhesion; Striated muscle contraction pathway; Ebola virus infection in host; Nephrotic syndrome; Alstrom syndrome	9	10		707.7	236.4	791.6	269.9	42	9	2		250.7	275.2	35.6	657.5	845.5	707	26.2	3.6	305.1	Not Found	High	High	High
FALSE	High	Master Protein	P55072	Transitional endoplasmic reticulum ATPase OS=Homo sapiens OX=9606 GN=VCP PE=1 SV=4	0	101.397	36	22	28	22	806	89.3	5.26	85.75	22	cell cycle OR cell proliferation;cell organization and biogenesis;protein metabolism;DNA metabolism;other metabolic processes;stress response;transport;signal transduction;other biological processes	non-structural extracellular;other membranes;cytosol;ER/Golgi;nucleus;other cytoplasmic organelle;other cell component	signal transduction activity or receptor binding;enzyme regulator activity;other molecular function	Pf00004, Pf02359, Pf02933, Pf09336, Pf17862	7415	ENSG00000165280	VCP	B2R5T8; hsa:7415; P55072; Q0V924; Q2TAI5; Q969G7; Q9UCD5	Neutrophil degranulation; RHOH GTPase cycle; E3 ubiquitin ligases ubiquitinate target proteins; ABC-family proteins mediated transport; Hedgehog ligand biogenesis; Hh mutants are degraded by ERAD; Defective CFTR causes cystic fibrosis; Neddylation; KEAP1-NFE2L2 pathway; Aggrephagy; Attachment and Entry; Attachment and Entry; Ovarian tumor domain proteases; Josephin domain DUBs; Protein methylatio…	Alstrom syndrome; Clock-controlled autophagy in bone metabolism	20	0		653	332.6	745.9	340.9	31.6	12.8	8.8	11.3	361.4	381.3	29.3	625.3	769.1	635.6	32.1		424.2	High	High	High	High
FALSE	High	Master Protein	P61978	Heterogeneous nuclear ribonucleoprotein K OS=Homo sapiens OX=9606 GN=HNRNPK PE=1 SV=1	0	101.167	43	21	50	21	463	50.9	5.54	104.24	21	RNA metabolism OR transcription;other metabolic processes;signal transduction;other biological processes	cytoskeleton;nucleus;other cell component	nucleic acid binding activity;other molecular function	Pf00013, Pf08067	3190	ENSG00000165119	HNRNPK	hsa:3190; P61978; Q07244; Q15671; Q59F98; Q5T6W4; Q60577; Q6IBN1; Q922Y7; Q96J62	mRNA Splicing - Major Pathway; HCMV Late Events; SUMOylation of RNA binding proteins; Processing of Capped Intron-Containing Pre-mRNA	mRNA processing; lncRNA in canonical Wnt signaling and colorectal cancer	6	0		221.2	210	256	222.9	13.4	4.3	1.9	2.5	229.9	216	8.6	244.7	229.4	204.7	11.2		266.1	Not Found	High	High	High
FALSE	High	Master Protein	Q14204	Cytoplasmic dynein 1 heavy chain 1 OS=Homo sapiens OX=9606 GN=DYNC1H1 PE=1 SV=5	0	99.386	8	25	26	25	4646	532.1	6.4	59.88	25	cell cycle OR cell proliferation;cell organization and biogenesis;transport;other biological processes	non-structural extracellular;cytosol;cytoskeleton;other cytoplasmic organelle;other cell component	cytoskeletal activity;other molecular function	Pf03028, Pf08385, Pf08393, Pf12774, Pf12775, Pf12777, Pf12780, Pf12781, Pf17852, Pf18198, Pf18199	1778	ENSG00000197102	DYNC1H1	B0I1R0; hsa:1778; Q14204; Q6DKQ7; Q8WU28; Q92814; Q9Y4G5	HSP90 chaperone cycle for steroid hormone receptors (SHR) in the presence of ligand; Neutrophil degranulation; HCMV Early Events; Separation of Sister Chromatids; MHC class II antigen presentation; Resolution of Sister Chromatid Cohesion; Recruitment of NuMA to mitotic centrosomes; RHO GTPases Activate Formins; COPI-mediated anterograde transport; COPI-independent Golgi-to-ER retrograde traffic; …	Ciliary landscape; Intraflagellar transport proteins binding to dynein	22	0		381.5	228.4	379.2	259.6	11.6	7.5		4.9	196	321.8	13.7	392.3	428	391.3	18.3	2	321.9	Not Found	High	High	High
FALSE	High	Master Protein	O15067	Phosphoribosylformylglycinamidine synthase OS=Homo sapiens OX=9606 GN=PFAS PE=1 SV=4	0	98.947	31	24	25	24	1338	144.6	5.76	72.81	24	other metabolic processes;other biological processes	cytosol;other cell component	other molecular function	Pf02769, Pf13507, Pf18072, Pf18076	5198	ENSG00000178921	PFAS	A6H8V8; hsa:5198; O15067	Purine ribonucleoside monophosphate biosynthesis		1	0		265.9	206.9	281.2	271.9	20	7.9		9.7	218	269.1	26	282.1	300.5	287.8	18.8		295.2	Not Found	High	High	High
FALSE	High	Master Protein	P13639	Elongation factor 2 OS=Homo sapiens OX=9606 GN=EEF2 PE=1 SV=4	0	98.331	36	20	30	19	858	95.3	6.83	92.54	20	protein metabolism;other metabolic processes;other biological processes	non-structural extracellular;plasma membrane;other membranes;cytosol;other cell component	translation activity;nucleic acid binding activity;other molecular function	Pf00009, Pf00679, Pf03144, Pf03764, Pf14492	1938	ENSG00000167658	EEF2	A0A384N6H1; B2RMP5; D6W618; hsa:1938; P13639; Q58J86	Neutrophil degranulation; Protein methylation; Uptake and function of diphtheria toxin; Peptide chain elongation; Synthesis of diphthamide-EEF2	Translation factors; AMP-activated protein kinase signaling; Brain-derived neurotrophic factor (BDNF) signaling pathway; IL-18 signaling pathway	9	0	2.1	891.5	667.9	916.1	774	47.1	32	4.2	29.8	635.6	855	58.1	953	1036.4	973	57.4		928.6	High	High	High	High
FALSE	High	Master Protein	Q92945	Far upstream element-binding protein 2 OS=Homo sapiens OX=9606 GN=KHSRP PE=1 SV=4	0	97.542	42	19	28	18	711	73.1	7.3	86.63	19	RNA metabolism OR transcription;other metabolic processes;transport;other biological processes	cytosol;nucleus;other cell component	nucleic acid binding activity;other molecular function	Pf00013, Pf09005	8570	ENSG00000088247	KHSRP	hsa:8570; O00301; Q59EZ9; Q5U4P6; Q92945; Q9UNT5; Q9UQH5	ATF4 activates genes in response to endoplasmic reticulum stress; KSRP (KHSRP) binds and destabilizes mRNA	Pre-implantation embryo	3	1		620.7	563.9	702.1	584.8	41.1	18.6	5.9	17.1	607.7	571.5	38.1	673.7	704.2	657.8	49.7	2.9	730.6	Not Found	High	High	High
FALSE	High	Master Protein	P46013	Proliferation marker protein Ki-67 OS=Homo sapiens OX=9606 GN=MKI67 PE=1 SV=2	0	95.656	11	25	31	25	3256	358.5	9.45	57.12	25	cell cycle OR cell proliferation;other biological processes	nucleus;other cell component	nucleic acid binding activity;other molecular function	Pf00498, Pf08065, Pf15276	4288	ENSG00000148773	MKI67	hsa:4288; P46013; Q5VWH2		Primary focal segmental glomerulosclerosis (FSGS)	1	0		469.8	456.5	520.2	432.4	24.1	7.6	2.8	8.9	480.8	472.8	26.3	511.2	544.7	495.8	41.9		556.9	Not Found	High	High	High
FALSE	High	Master Protein	P58107	Epiplakin OS=Homo sapiens OX=9606 GN=EPPK1 PE=1 SV=3	0	92.915	19	24	25	20	5088	555.3	5.62	59.07	24	cell organization and biogenesis;stress response;other biological processes	plasma membrane;other membranes;cytoskeleton;nucleus;other cell component	other molecular function	Pf00681	83481	ENSG00000261150	EPPK1	A0A087X1U6; hsa:83481; P58107; Q76E58; Q9NSU9			0	0		108	104.9	111.6	93.4	8.4			5.1	91.8	101.9		108.7	110.5	97.1	2.4		123.2	High	High	High	High
FALSE	High	Master Protein	P54819	Adenylate kinase 2, mitochondrial OS=Homo sapiens OX=9606 GN=AK2 PE=1 SV=2	0	90.098	65	15	35	15	239	26.5	7.81	89.72	15	other metabolic processes	cytoskeleton;mitochondrion;other cell component	kinase activity;other molecular function	Pf00406, Pf05191	204	ENSG00000004455	AK2	A8K6L1; B4DHH7; B4DL64; hsa:204; P54819; Q16856; Q5EB54; Q5TIF7; Q8TCY2; Q8TCY3	Interconversion of nucleotide di- and triphosphates		1	0	6	694.5	513.8	784.6	579.2	42.7	19.7	2.7	16.3	600.8	567.6	32.6	741.5	790.3	720.3	39.2	3.1	698.6	High	High	High	High
FALSE	High	Master Protein	P07900	Heat shock protein HSP 90-alpha OS=Homo sapiens OX=9606 GN=HSP90AA1 PE=1 SV=5	0	89.935	27	13	24	8	732	84.6	5.02	67.83	13	cell organization and biogenesis;protein metabolism;DNA metabolism;other metabolic processes;stress response;transport;developmental processes;other biological processes	non-structural extracellular;extracellular matrix;plasma membrane;other membranes;cytosol;cytoskeleton;mitochondrion;nucleus;other cytoplasmic organelle;other cell component	signal transduction activity or receptor binding;enzyme regulator activity;cytoskeletal activity;nucleic acid binding activity;other molecular function	Pf00183, Pf02518	3320	ENSG00000080824	HSP90AA1	A8K500; B3KPJ9; hsa:3320; P07900; Q2PP14; Q5CAQ6; Q5CAQ7; Q9BVQ5	Estrogen-dependent gene expression; Regulation of actin dynamics for phagocytic cup formation; Potential therapeutics for SARS; The role of GTSE1 in G2/M progression after G2 checkpoint; HSP90 chaperone cycle for steroid hormone receptors (SHR) in the presence of ligand; Recruitment of NuMA to mitotic centrosomes; Aggrephagy; SARS-CoV-2 activates/modulates innate and adaptive immune responses; Re…	Nucleotide-binding oligomerization domain (NOD) pathway; TNF-alpha signaling pathway; Corticotropin-releasing hormone signaling pathway; Aryl hydrocarbon receptor pathway; Ebstein-Barr virus LMP1 signaling; Aryl hydrocarbon receptor pathway; Constitutive androstane receptor pathway; Pregnane X receptor pathway; Glucocorticoid receptor pathway; Nuclear receptors meta-pathway; NRF2 pathway; VEGFA-V…	67	0		169.4	60.4	161.6	56.6	6.6			2.7	63.7	79.2	5.3	166.1	209.1	183.4	2.6		83.4	Not Found	High	High	High
FALSE	High	Master Protein	P26038	Moesin OS=Homo sapiens OX=9606 GN=MSN PE=1 SV=3	0	89.771	33	21	39	16	577	67.8	6.4	110.98	21	cell adhesion;cell cycle OR cell proliferation;cell organization and biogenesis;other biological processes	plasma membrane;other membranes;cytosol;cytoskeleton;other cell component	signal transduction activity or receptor binding;cytoskeletal activity;nucleic acid binding activity;other molecular function	Pf00373, Pf00769, Pf09379, Pf09380, Pf20492	4478	ENSG00000147065	MSN	hsa:4478; P26038	Gene and protein expression by JAK-STAT signaling after Interleukin-12 stimulation; Recycling pathway of L1; Sensory processing of sound by inner hair cells of the cochlea; Sensory processing of sound by outer hair cells of the cochlea; Signaling by ALK fusions and activated point mutants	Glial cell differentiation; AGE/RAGE pathway; Measles virus infection; 16p11.2 proximal deletion syndrome; Regulation of actin cytoskeleton	10	1		713.6	432.8	736	464.1	24.3	18.6	2.7	9.5	469	500.9	39.7	752	739.3	759.2	40.2		563.3	Not Found	High	High	High
FALSE	High	Master Protein	Q9UQ35	Serine/arginine repetitive matrix protein 2 OS=Homo sapiens OX=9606 GN=SRRM2 PE=1 SV=2	0	88.719	12	23	28	23	2752	299.4	12.06	72.23	23	RNA metabolism OR transcription;other metabolic processes	nucleus	nucleic acid binding activity;other molecular function	Pf08312	23524	ENSG00000167978	SRRM2	A6NKB9; D3DU97; hsa:23524; O15038; O94803; Q6NSL3; Q6PIM3; Q6PK40; Q8IW17; Q96GY7; Q9P0G1; Q9UHA8; Q9UQ35; Q9UQ36; Q9UQ37; Q9UQ38; Q9UQ40	mRNA Splicing - Major Pathway		1	0		44.7	31.3	40.5	37.1					22.7	37.9	2.9	43.6	49	43			43.5	Not Found	High	High	High
FALSE	High	Master Protein	P43243	Matrin-3 OS=Homo sapiens OX=9606 GN=MATR3 PE=1 SV=2	0	87.973	26	19	40	19	847	94.6	6.25	89.27	19	stress response;developmental processes;other biological processes	other membranes;nucleus	nucleic acid binding activity;other molecular function		9782	ENSG00000015479	MATR3	B7ZAV5; D3DQC3; hsa:9782; P43243; Q9UHW0; Q9UQ27			0	0		127.6	116	127.8	131.8	5.9			2.3	138.3	121.3	3.5	129.2	144	146.4	10		133.8	Not Found	High	High	High
FALSE	High	Master Protein	P11021	Endoplasmic reticulum chaperone BiP OS=Homo sapiens OX=9606 GN=HSPA5 PE=1 SV=2	0	87.167	34	20	33	19	654	72.3	5.16	71.34	20	protein metabolism;other metabolic processes;stress response;transport;developmental processes;signal transduction;other biological processes	plasma membrane;other membranes;cytosol;mitochondrion;ER/Golgi;nucleus;other cell component	translation activity;other molecular function	Pf00012	3309	ENSG00000044574	HSPA5	B0QZ61; hsa:3309; P11021; Q2EF78; Q9NPF1; Q9UK02	Regulation of HSF1-mediated heat shock response; Platelet degranulation ; Antigen Presentation: Folding, assembly and peptide loading of class I MHC; IRE1alpha activates chaperones; PERK regulates gene expression; ATF6 (ATF6-alpha) activates chaperone genes	Parkin-ubiquitin proteasomal system pathway; Apoptosis-related network due to altered Notch3 in ovarian cancer; Photodynamic therapy-induced unfolded protein response; Prion disease pathway; Unfolded protein response; Orexin receptor pathway	13	0		476.8	234.6	578.1	274.1	26.6	9.3		2.9	262.8	277.4	23	493	604.8	460.8	17.6		320.8	High	High	High	High
FALSE	High	Master Protein	Q00839	Heterogeneous nuclear ribonucleoprotein U OS=Homo sapiens OX=9606 GN=HNRNPU PE=1 SV=6	0	86.793	21	16	44	16	825	90.5	6	88.53	16	cell cycle OR cell proliferation;cell organization and biogenesis;RNA metabolism OR transcription;other metabolic processes;transport;developmental processes;other biological processes	cytosol;cytoskeleton;nucleus;other cell component	cytoskeletal activity;nucleic acid binding activity;other molecular function	Pf00622, Pf02037, Pf13671	3192	ENSG00000153187	HNRNPU	hsa:3192; O75507; Q00839; Q8N174; Q96HY9; Q9BQ09	mRNA Splicing - Major Pathway; Processing of Capped Intron-Containing Pre-mRNA	mRNA processing; lncRNA in canonical Wnt signaling and colorectal cancer	4	0	2.2	678.4	641	734.7	664.1	32.9	27.4	3.2	15.3	695.9	663.2	40.8	699	758	686.8	55.3		806.5	High	High	High	High
FALSE	High	Master Protein	O14745	Na(+)/H(+) exchange regulatory cofactor NHE-RF1 OS=Homo sapiens OX=9606 GN=SLC9A3R1 PE=1 SV=4	0	86.401	59	13	21	13	358	38.8	5.77	69.4	13	cell-cell signaling;cell organization and biogenesis;transport;developmental processes;signal transduction;other biological processes	plasma membrane;other membranes;cytoskeleton;other cell component	signal transduction activity or receptor binding;transporter activity;cytoskeletal activity;other molecular function	Pf00595, Pf09007	9368	ENSG00000109062	NHERF1	B3KY21; hsa:9368; O14745; O43552; Q86WQ5			0	0		300.9	253.2	324.4	275.3	18.4	3.2	2.6	8.6	272.3	285.5	12.9	317.8	320.8	310.3	16.1		337.9	Not Found	High	High	High
FALSE	High	Master Protein	Q71DI3	Histone H3.2 OS=Homo sapiens OX=9606 GN=H3C13 PE=1 SV=3	0	86.054	80	26	98	11	136	15.4	11.27	88.77	26	cell organization and biogenesis	non-structural extracellular;nucleus;other cell component	nucleic acid binding activity;other molecular function	Pf00125	126961; 333932; 653604	ENSG00000183598; ENSG00000203811; ENSG00000203852	H3C13; H3C14; H3C15	A2BDF6; A6NFS4; hsa:126961; hsa:333932; hsa:653604; Q6B053; Q71DI3	Meiotic recombination; Amyloid fiber formation; HCMV Late Events; RUNX1 regulates transcription of genes involved in differentiation of HSCs; HCMV Early Events; Transcriptional regulation by small RNAs; B-WICH complex positively regulates rRNA expression; Formation of the beta-catenin:TCF transactivating complex; Oxidative Stress Induced Senescence; HDACs deacetylate histones; NoRC negatively reg…	Histone modifications; FBXL10 enhancement of MAP/ERK signaling in diffuse large B-cell lymphoma	36	14	61.5	4815.1	4311.2	5480.1	4520.2	266.3	138.2	90.4	143.4	4713.9	4317.4	330.7	5157.4	5682.6	5233.8	383.4	13	5527.4	High	High	High	High
FALSE	High	Master Protein	Q9UKS6	Protein kinase C and casein kinase substrate in neurons protein 3 OS=Homo sapiens OX=9606 GN=PACSIN3 PE=1 SV=2	0	84.364	52	16	20	16	424	48.5	6.18	62.99	16	cell organization and biogenesis;transport;other biological processes	plasma membrane;other membranes;cytosol;other cytoplasmic organelle;other cell component	cytoskeletal activity;other molecular function	Pf00611, Pf14604	29763	ENSG00000165912	PACSIN3	A6NH84; hsa:29763; Q9H331; Q9NWV9; Q9UKS6	Clathrin-mediated endocytosis		1	0		77.1	73.3	76	58.7	2.3				60.6	64.2	3.6	70.3	71.5	71.7	5.6		72.4	High	High	High	High
FALSE	High	Master Protein	P68363	Tubulin alpha-1B chain OS=Homo sapiens OX=9606 GN=TUBA1B PE=1 SV=1	0	84.338	56	18	22	5	451	50.1	5.06	66.32	18	cell cycle OR cell proliferation;cell organization and biogenesis;transport;other biological processes	cytoskeleton;other cell component	cytoskeletal activity;nucleic acid binding activity;other molecular function	Pf00091, Pf03953	10376	ENSG00000123416	TUBA1B	hsa:10376; P04687; P05209; P68363; Q27I68; Q8WU19	RHOH GTPase cycle; HCMV Early Events; Intraflagellar transport; Recycling pathway of L1; COPI-dependent Golgi-to-ER retrograde traffic; Separation of Sister Chromatids; The role of GTSE1 in G2/M progression after G2 checkpoint; Translocation of SLC2A4 (GLUT4) to the plasma membrane; Microtubule-dependent trafficking of connexons from Golgi to the plasma membrane; Gap junction assembly; MHC class …	Alzheimer's disease and miRNA effects; Pathogenic Escherichia coli infection; Allograft rejection; Parkin-ubiquitin proteasomal system pathway; Alzheimer's disease	35	8		278.3	102.7	349.8	106.5	18.2	1.9			122.1	121.6	17.4	274.3	378.8	280.5	6.3		133.1	High	High	High	High
FALSE	High	Master Protein	P0DMV9	Heat shock 70 kDa protein 1B OS=Homo sapiens OX=9606 GN=HSPA1B PE=1 SV=1	0	83.877	46	21	37	14	641	70	5.66	85.54	21	RNA metabolism OR transcription;other metabolic processes;stress response;other biological processes	non-structural extracellular;cytosol;cytoskeleton;mitochondrion;ER/Golgi;nucleus;other cell component	signal transduction activity or receptor binding;other molecular function	Pf00012	3303; 3304	ENSG00000204388; ENSG00000212866; ENSG00000224501; ENSG00000231555; ENSG00000232804	HSPA1B	B4E3B6; hsa:3303; hsa:3304; P08107; P0DMV9; P19790; Q5JQI4; Q5SP17; Q9UQL9; Q9UQM0	Regulation of HSF1-mediated heat shock response; Neutrophil degranulation; HSP90 chaperone cycle for steroid hormone receptors (SHR) in the presence of ligand; Attenuation phase	Apoptosis modulation and signaling; Parkin-ubiquitin proteasomal system pathway; MAPK signaling pathway; Apoptosis modulation by HSP70; VEGFA-VEGFR2 signaling; Measles virus infection; CKAP4 signaling pathway map	12	1		126.4	113.7	152.8	135		3.6		4.5	126.6	114.5	7.2	148	154.1	136.1	5		162.8	Not Found	High	High	High
FALSE	High	Master Protein	Q07955	Serine/arginine-rich splicing factor 1 OS=Homo sapiens OX=9606 GN=SRSF1 PE=1 SV=2	0	82.988	54	22	28	22	248	27.7	10.36	68.39	22	cell organization and biogenesis;RNA metabolism OR transcription;other metabolic processes;transport;other biological processes	nucleus;other cell component	nucleic acid binding activity;other molecular function	Pf00076	6426	ENSG00000136450	SRSF1	B2R6Z7; D3DTZ3; hsa:6426; Q07955; Q13809	mRNA Splicing - Major Pathway; Transport of Mature mRNA derived from an Intron-Containing Transcript; mRNA 3'-end processing; RNA Polymerase II Transcription Termination; mRNA Splicing - Minor Pathway	mRNA processing	7	0	2.1	310	277.4	346.7	306.1	2.1	4.6	5.5	4	274.9	310.4	16.7	357.2	344	354.3	26.7		391.2	High	High	High	High
FALSE	High	Master Protein	Q04637	Eukaryotic translation initiation factor 4 gamma 1 OS=Homo sapiens OX=9606 GN=EIF4G1 PE=1 SV=4	0	82.877	18	17	44	17	1599	175.4	5.33	84.22	17	protein metabolism;other metabolic processes;stress response;developmental processes;other biological processes	cytosol;translational apparatus;nucleus;other cell component	nucleic acid binding activity;other molecular function	Pf02020, Pf02847, Pf02854	1981	ENSG00000114867	EIF4G1	D3DNT2; D3DNT4; D3DNT5; E9PFM1; G5E9S1; hsa:1981; O43177; O95066; Q04637; Q5HYG0; Q6ZN21; Q8N102	Regulation of expression of SLITs and ROBOs; L13a-mediated translational silencing of Ceruloplasmin expression; Translation initiation complex formation; Ribosomal scanning and start codon recognition; GTP hydrolysis and joining of the 60S ribosomal subunit; Nonsense Mediated Decay (NMD) enhanced by the Exon Junction Complex (EJC); Nonsense Mediated Decay (NMD) independent of the Exon Junction Co…	Translation factors; VEGFA-VEGFR2 signaling; Acute viral myocarditis; Fragile X syndrome; Translation inhibitors in chronically activated PDGFRA cells; Malignant pleural mesothelioma	18	0	2.1	249	211.8	267.5	259.9	8.9	6.2	4.5	3	212.8	257.9	9.4	268.5	289.1	276.8	15		298.7	High	High	High	High
FALSE	High	Master Protein	Q01082	Spectrin beta chain, non-erythrocytic 1 OS=Homo sapiens OX=9606 GN=SPTBN1 PE=1 SV=2	0	82.647	13	21	23	20	2364	274.4	5.57	54.91	21	cell cycle OR cell proliferation;cell organization and biogenesis;protein metabolism;other metabolic processes;transport;developmental processes;signal transduction;other biological processes	plasma membrane;other membranes;cytosol;cytoskeleton;nucleus;other cell component	cytoskeletal activity;other molecular function	Pf00169, Pf00307, Pf00435	6711	ENSG00000115306	SPTBN1	B2RP63; hsa:6711; O60837; Q01082; Q16057; Q53R99; Q59ER3; Q8IX99	COPI-mediated anterograde transport; Sensory processing of sound by inner hair cells of the cochlea; Sensory processing of sound by outer hair cells of the cochlea; RHOV GTPase cycle; RHOU GTPase cycle; Nephrin family interactions; RAF/MAP kinase cascade; NCAM signaling for neurite out-growth; Interaction between L1 and Ankyrins; Signaling by FLT3 fusion proteins	Sudden infant death syndrome (SIDS) susceptibility pathways	11	0		326.8	257.1	377	286.8	17.9	6.2		13.6	252.7	309.4	9.2	373.5	380.5	335.5	16.3	2	341.5	Not Found	High	High	High
FALSE	High	Master Protein	Q13435	Splicing factor 3B subunit 2 OS=Homo sapiens OX=9606 GN=SF3B2 PE=1 SV=2	0	81.612	31	19	24	19	895	100.2	5.67	62.64	19	cell organization and biogenesis;RNA metabolism OR transcription;other metabolic processes	nucleus		Pf02037, Pf04037, Pf04046	10992	ENSG00000087365	SF3B2	A8K485; B4DT19; hsa:10992; Q13435; Q7L4T5; Q7Z627; Q969K1; Q96CM6; Q9BWD2	mRNA Splicing - Major Pathway; mRNA Splicing - Minor Pathway	mRNA processing	3	0		220.9	74.2	265.7	83	18.1	2.6		2	78.9	90.4	6.3	244.9	303.2	236.1	2.6		92.4	Not Found	High	High	High
FALSE	High	Master Protein	P08238	Heat shock protein HSP 90-beta OS=Homo sapiens OX=9606 GN=HSP90AB1 PE=1 SV=4	0	81.101	31	15	23	8	724	83.2	5.03	53.83	15	cell organization and biogenesis;DNA metabolism;other metabolic processes;stress response;developmental processes;other biological processes	non-structural extracellular;plasma membrane;other membranes;cytosol;nucleus;other cell component	enzyme regulator activity;cytoskeletal activity;nucleic acid binding activity;other molecular function	Pf00183, Pf02518	3326	ENSG00000096384	HSP90AB1	B2R5P0; hsa:3326; P08238; Q5T9W7; Q9NQW0; Q9NTK6	Potential therapeutics for SARS; Regulation of actin dynamics for phagocytic cup formation; The role of GTSE1 in G2/M progression after G2 checkpoint; HSP90 chaperone cycle for steroid hormone receptors (SHR) in the presence of ligand; SARS-CoV-2 activates/modulates innate and adaptive immune responses; Aryl hydrocarbon receptor signalling; Neutrophil degranulation; Estrogen-dependent gene expres…	Nuclear receptors meta-pathway; NRF2 pathway; Focal adhesion: PI3K-Akt-mTOR-signaling pathway; PI3K-Akt signaling pathway	23	6	1.9	290.3	149.6	297.5	184.1	15.2	7.5	1.9	7.9	145.9	249.5	10.8	294.3	290	269.6	15.6	2.2	206.4	Not Found	High	High	High
FALSE	High	Master Protein	P23588	Eukaryotic translation initiation factor 4B OS=Homo sapiens OX=9606 GN=EIF4B PE=1 SV=2	0	80.942	43	25	35	25	611	69.1	5.73	77.23	25	protein metabolism;other metabolic processes;other biological processes	cytosol;translational apparatus	nucleic acid binding activity	Pf00076	1975	ENSG00000063046	EIF4B	B4DS13; hsa:1975; P23588; Q4G0E3; Q53HQ2; Q6GPH5; Q6IB46; Q8WYK5	Deadenylation of mRNA; L13a-mediated translational silencing of Ceruloplasmin expression; Translation initiation complex formation; Ribosomal scanning and start codon recognition; GTP hydrolysis and joining of the 60S ribosomal subunit; mTORC1-mediated signalling	Translation factors; Focal adhesion: PI3K-Akt-mTOR-signaling pathway; PI3K-Akt signaling pathway; Translation inhibitors in chronically activated PDGFRA cells; Perturbations to host-cell autophagy, induced by SARS-CoV-2 proteins; Malignant pleural mesothelioma; Interferon type I signaling pathways	14	0	8.9	699	688.6	759.5	698.1	22.2	26.1	17.6	24	760.2	673.2	51.4	761.3	779.9	758.8	56.5		817.2	High	High	High	High
FALSE	High	Master Protein	Q96AE4	Far upstream element-binding protein 1 OS=Homo sapiens OX=9606 GN=FUBP1 PE=1 SV=3	0	80.845	44	19	45	16	644	67.5	7.61	112.96	19	other biological processes	nucleus;other cell component	nucleic acid binding activity	Pf00013, Pf09005	8880	ENSG00000162613	FUBP1	hsa:8880; Q12828; Q96AE4			0	1		660.8	454.5	728.7	448.4	52.8	15		8.7	478.7	458.8	32.5	683.4	751	689.5	28.9		564.1	Not Found	High	High	High
FALSE	High	Master Protein	P42167	Lamina-associated polypeptide 2, isoforms beta/gamma OS=Homo sapiens OX=9606 GN=TMPO PE=1 SV=2	0	80.828	44	13	18	7	454	50.6	9.38	62.03	13		other membranes;nucleus;other cell component	nucleic acid binding activity;other molecular function	Pf03020, Pf08198	7112	ENSG00000120802	TMPO	A2T926; hsa:7112; P42167; Q14861	RHOC GTPase cycle; RHOA GTPase cycle; CDC42 GTPase cycle; RHOJ GTPase cycle; RAC2 GTPase cycle; RAC1 GTPase cycle; RHOG GTPase cycle; RAC3 GTPase cycle; RHOD GTPase cycle; RHOF GTPase cycle	Envelope proteins and their potential roles in EDMD physiopathology; Overlap between signal transduction pathways contributing to LMNA laminopathies	12	4		347	214.8	328.3	250.2	18.5	8.2	2.4	5	179.6	337.3	9.8	370.1	380.1	338.6	15.8		315.6	Not Found	High	High	High
FALSE	High	Master Protein	P04792	Heat shock protein beta-1 OS=Homo sapiens OX=9606 GN=HSPB1 PE=1 SV=2	0	80.419	66	18	59	18	205	22.8	6.4	152.57	18	stress response;transport;signal transduction;other biological processes	plasma membrane;cytosol;cytoskeleton;nucleus;other cell component	enzyme regulator activity;other molecular function	Pf00011	3315	ENSG00000106211	HSPB1	B2R4N8; hsa:3315; P04792; Q6FI47; Q96C20; Q96EI7; Q9UC31; Q9UC34; Q9UC35; Q9UC36	VEGFA-VEGFR2 Pathway; AUF1 (hnRNP D0) binds and destabilizes mRNA; MAPK6/MAPK4 signaling; Extra-nuclear estrogen signaling	Apoptosis-related network due to altered Notch3 in ovarian cancer; Fas ligand pathway and stress induction of heat shock proteins; MAPK signaling pathway; ATM signaling in development and disease ; VEGFA-VEGFR2 signaling; p38 MAPK signaling pathway; Extracellular vesicles in the crosstalk of cardiac cells; Ferroptosis; IL-18 signaling pathway; Intracellular trafficking proteins involved in CMT ne…	16	0	2.4	511.5	471.6	575.4	485.4	23.5	5.1	2.4	5.8	521.4	484.8	26.5	580.9	588	556.4	33		631	High	High	High	High
FALSE	High	Master Protein	Q7Z6Z7	E3 ubiquitin-protein ligase HUWE1 OS=Homo sapiens OX=9606 GN=HUWE1 PE=1 SV=3	0	77.79	8	18	20	18	4374	481.6	5.22	44.39	18	cell organization and biogenesis;protein metabolism;DNA metabolism;other metabolic processes;stress response;other biological processes	non-structural extracellular;cytosol;mitochondrion;nucleus;other cell component	nucleic acid binding activity;other molecular function	Pf00627, Pf00632, Pf02825, Pf06012, Pf06025, Pf14377	10075	ENSG00000086758	HUWE1	hsa:10075; O15029; Q4G2Z2; Q5H961; Q6P4D0; Q7Z6Z7; Q8NG67; Q9BUI0; Q9HCJ4; Q9NSL6; Q9P0A9	Neutrophil degranulation; Antigen processing: Ubiquitination & Proteasome degradation		2	0		36.1	40.1	52.1	40.6	3.2	2.7			43.8	43.8	6.4	44.6	49.1	49	4.1		54	Not Found	High	High	High
FALSE	High	Master Protein	P17844	Probable ATP-dependent RNA helicase DDX5 OS=Homo sapiens OX=9606 GN=DDX5 PE=1 SV=1	0	77.646	43	20	23	14	614	69.1	8.92	53.84	20	RNA metabolism OR transcription;other metabolic processes;signal transduction;other biological processes	cytosol;nucleus;other cell component	nucleic acid binding activity;other molecular function	Pf00270, Pf00271, Pf08061	1655	ENSG00000108654	DDX5	B4DLW8; B5BU21; D3DU32; E7ETL9; hsa:1655; O75681; P17844; Q53Y61	mRNA Splicing - Major Pathway; SUMOylation of transcription cofactors; Estrogen-dependent gene expression; Replication of the SARS-CoV-1 genome; Replication of the SARS-CoV-2 genome	Ciliary landscape	6	0		151.5	107.6	163	121.5	4.1	4.9	1.9	5.3	115.1	115	5	126.1	162.5	137.6	10.7		137.1	High	High	High	High
FALSE	High	Master Protein	Q00610	Clathrin heavy chain 1 OS=Homo sapiens OX=9606 GN=CLTC PE=1 SV=5	0	77.117	16	16	20	16	1675	191.5	5.69	65.02	16	cell cycle OR cell proliferation;cell organization and biogenesis;other metabolic processes;transport;other biological processes	plasma membrane;other membranes;cytosol;cytoskeleton;ER/Golgi;other cytoplasmic organelle;other cell component	signal transduction activity or receptor binding;nucleic acid binding activity;other molecular function	Pf00637, Pf01394, Pf09268, Pf13838	1213	ENSG00000141367	CLTC	D3DU00; hsa:1213; Q00610; Q6N0A0; Q86TF2	ALK mutants bind TKIs; Signaling by ALK fusions and activated point mutants; Nuclear events stimulated by ALK signaling in cancer; Recycling pathway of L1; MHC class II antigen presentation; RHOV GTPase cycle; Lysosome Vesicle Biogenesis; RHOU GTPase cycle; Cargo recognition for clathrin-mediated endocytosis; WNT5A-dependent internalization of FZD4; EPH-ephrin mediated repulsion of cells; LDL cle…	Synaptic vesicle pathway; VEGFA-VEGFR2 signaling; Ebola virus infection in host; Fragile X syndrome; 7q11.23 copy number variation syndrome; Complement and coagulation cascades	25	0		155.6	92.9	149.2	109.6	6.8	2.6			99	162.5	7.3	161.6	157.1	152.4	4.8		146.7	High	High	High	High
FALSE	High	Master Protein	P14625	Endoplasmin OS=Homo sapiens OX=9606 GN=HSP90B1 PE=1 SV=1	0	76.969	23	18	30	16	803	92.4	4.84	67.79	18	cell organization and biogenesis;protein metabolism;other metabolic processes;stress response;transport;other biological processes	non-structural extracellular;plasma membrane;other membranes;cytosol;ER/Golgi;other cell component	signal transduction activity or receptor binding;nucleic acid binding activity;other molecular function	Pf00183, Pf02518	7184	ENSG00000166598	HSP90B1	hsa:7184; P14625; Q96A97	Regulation of Insulin-like Growth Factor (IGF) transport and uptake by Insulin-like Growth Factor Binding Proteins (IGFBPs); Post-translational protein phosphorylation; Interleukin-4 and Interleukin-13 signaling; Trafficking and processing of endosomal TLR; Scavenging by Class A Receptors; ATF6 (ATF6-alpha) activates chaperone genes	Photodynamic therapy-induced unfolded protein response; Focal adhesion: PI3K-Akt-mTOR-signaling pathway; Prion disease pathway; PI3K-Akt signaling pathway; Sudden infant death syndrome (SIDS) susceptibility pathways	11	2		643.3	283	679.1	319.5	38.4	6		6.9	315.7	339.1	31	624.4	697.5	600.8	25.6		369.9	Not Found	High	High	High
FALSE	High	Master Protein	P31948	Stress-induced-phosphoprotein 1 OS=Homo sapiens OX=9606 GN=STIP1 PE=1 SV=1	0	76.771	31	19	23	19	543	62.6	6.8	51.68	19	other biological processes	cytosol;ER/Golgi;nucleus;other cell component	other molecular function	Pf00515, Pf13181, Pf17830	10963	ENSG00000168439	STIP1	B4DM70; F5H0T1; G3XAD8; hsa:10963; P31948; Q3ZCU9; Q5TZU9	HSP90 chaperone cycle for steroid hormone receptors (SHR) in the presence of ligand; RND1 GTPase cycle	VEGFA-VEGFR2 signaling	3	0		682.4	576.6	753.8	614.4	25.4	15.8	15.9	14.4	639.7	650.8	43.3	740.2	814.8	689.6	43.5		742.1	High	High	High	High
FALSE	High	Master Protein	Q9Y490	Talin-1 OS=Homo sapiens OX=9606 GN=TLN1 PE=1 SV=3	0	75.674	12	19	27	19	2541	269.6	6.07	56.23	19	cell adhesion;cell organization and biogenesis;signal transduction;other biological processes	non-structural extracellular;plasma membrane;other membranes;cytosol;cytoskeleton;other cell component	signal transduction activity or receptor binding;cytoskeletal activity;other molecular function	Pf00373, Pf01608, Pf08913, Pf09141, Pf16511	7094	ENSG00000137076	TLN1	A6NMY0; hsa:7094; Q86YD0; Q9NZQ2; Q9UHH8; Q9UPX3; Q9Y490	Platelet degranulation ; p130Cas linkage to MAPK signaling for integrins; Signaling by BRAF and RAF1 fusions; XBP1(S) activates chaperone genes; SEMA3A-Plexin repulsion signaling by inhibiting Integrin adhesion; Smooth Muscle Contraction; Signaling by moderate kinase activity BRAF mutants; Paradoxical activation of RAF signaling by kinase inactive BRAF; Signaling downstream of RAS mutants; Signal…	Integrin-mediated cell adhesion; Primary focal segmental glomerulosclerosis (FSGS); Focal adhesion; TROP2 regulatory signaling	18	0		249.3	185.4	276.6	184.9	12.3	3.9			168.3	192	15.5	260.9	286.3	260.6	9.1		226.2	Not Found	High	High	High
FALSE	High	Master Protein	P78527	DNA-dependent protein kinase catalytic subunit OS=Homo sapiens OX=9606 GN=PRKDC PE=1 SV=3	0	75.623	7	21	25	21	4128	468.8	7.12	48.47	21	cell cycle OR cell proliferation;cell organization and biogenesis;protein metabolism;DNA metabolism;RNA metabolism OR transcription;other metabolic processes;stress response;developmental processes;signal transduction;other biological processes	cytosol;nucleus;other cell component	nucleic acid binding activity;kinase activity;other molecular function	Pf00454, Pf02259, Pf02260, Pf08163, Pf19704, Pf20502	5591	ENSG00000253729	PRKDC	hsa:5591; P78527; P78528; Q13327; Q13337; Q14175; Q59H99; Q7Z611; Q96SE6; Q9UME3	E3 ubiquitin ligases ubiquitinate target proteins; Cytosolic sensors of pathogen-associated DNA ; Nonhomologous End-Joining (NHEJ); IRF3-mediated induction of type I IFN	miRNA regulation of DNA damage response; Cell cycle; Retinoblastoma gene in cancer; Fas ligand pathway and stress induction of heat shock proteins; Pathways affected in adenoid cystic carcinoma; ATM signaling in development and disease ; Non-homologous end joining; Osteoblast differentiation and related diseases; DNA repair pathways, full network; DNA damage response	14	0		233.5	165.1	236.3	193.8	8.7			4.9	160.6	249.6	8	251.7	256	260.8	14.1		243.6	Not Found	High	High	High
FALSE	High	Master Protein	Q9Y520	Protein PRRC2C OS=Homo sapiens OX=9606 GN=PRRC2C PE=1 SV=4	0	74.367	11	18	20	18	2896	316.7	9.13	47.48	18	cell organization and biogenesis;other biological processes	cytosol;other cell component		Pf07001	23215	ENSG00000117523	PRRC2C	hsa:23215; Q05DM8; Q49A39; Q6PD54; Q9H2N2; Q9HA05; Q9NSM8; Q9NXL3; Q9UF29; Q9UPQ6; Q9Y520		VEGFA-VEGFR2 signaling	1	0		317.8	294.7	308.8	294.2	12.5	5.6	2.8	10.9	309.5	301.5	23.1	324	327.6	318.8	22.2		347.3	Not Found	High	High	High
FALSE	High	Master Protein	P18669	Phosphoglycerate mutase 1 OS=Homo sapiens OX=9606 GN=PGAM1 PE=1 SV=2	0	74.014	52	12	19	12	254	28.8	7.18	59.8	12	other metabolic processes;other biological processes	non-structural extracellular;cytosol;other cell component	other molecular function	Pf00300	5223	ENSG00000171314	PGAM1	hsa:5223; P18669; Q9BWC0	Neutrophil degranulation; Glycolysis; Gluconeogenesis	Cori cycle; Metabolic reprogramming in colon cancer; Glycolysis and gluconeogenesis	6	0		224.3	165.8	237.4	176.9	10.2	2.1		6.8	188.1	218.5	24.2	215.3	227	204	17.1		222.7	Not Found	High	High	High
FALSE	High	Master Protein	P62937	Peptidyl-prolyl cis-trans isomerase A OS=Homo sapiens OX=9606 GN=PPIA PE=1 SV=2	0	73.699	55	14	70	14	165	18	7.81	107.47	14	cell adhesion;cell organization and biogenesis;protein metabolism;other metabolic processes;stress response;other biological processes	non-structural extracellular;nucleus;other cell component	signal transduction activity or receptor binding;other molecular function	Pf00160	5478	ENSG00000196262	PPIA	A8K220; hsa:5478; P05092; P62937; Q3KQW3; Q567Q0; Q6IBU5; Q96IX3; Q9BRU4; Q9BTY9; Q9UC61	Neutrophil degranulation; Gene and protein expression by JAK-STAT signaling after Interleukin-12 stimulation; Budding and maturation of HIV virion; Platelet degranulation ; Basigin interactions; SARS-CoV-1 activates/modulates innate immune responses; Integration of provirus; APOBEC3G mediated resistance to HIV-1 infection; Calcineurin activates NFAT; Binding and entry of HIV virion; Assembly Of T…	Prolactin signaling pathway	16	0	5.5	1707.9	1595.2	1884.6	1763.7	108.8	52.8	14.6	38.3	1804.9	1667.5	135.5	1850.4	1948.5	1857.9	119.8	3	2190.6	High	High	High	High
FALSE	High	Master Protein	P11940	Polyadenylate-binding protein 1 OS=Homo sapiens OX=9606 GN=PABPC1 PE=1 SV=2	0	73.555	31	14	18	9	636	70.6	9.5	50.03	14	RNA metabolism OR transcription;other metabolic processes;other biological processes	cytosol;nucleus;other cell component	nucleic acid binding activity	Pf00076, Pf00658	26986	ENSG00000070756	PABPC1	hsa:26986; P11940; Q15097; Q93004	AUF1 (hnRNP D0) binds and destabilizes mRNA; Regulation of expression of SLITs and ROBOs; Deadenylation of mRNA; L13a-mediated translational silencing of Ceruloplasmin expression; Translation initiation complex formation; Nonsense Mediated Decay (NMD) enhanced by the Exon Junction Complex (EJC); Nonsense Mediated Decay (NMD) independent of the Exon Junction Complex (EJC)	Translation factors; Endoderm differentiation; VEGFA-VEGFR2 signaling; Acute viral myocarditis	11	3	2.2	419.7	344.2	512.3	359.9	22.2	11.3	3.9	18.7	362.4	362	28.3	459.1	502.3	442.5	36.6	3.4	443.2	Not Found	High	High	High
FALSE	High	Master Protein	P12814	Alpha-actinin-1 OS=Homo sapiens OX=9606 GN=ACTN1 PE=1 SV=2	0	71.464	25	18	34	7	892	103	5.41	71.07	18	cell adhesion;cell organization and biogenesis;RNA metabolism OR transcription;other biological processes	non-structural extracellular;plasma membrane;other membranes;cytosol;cytoskeleton;nucleus;other cell component	signal transduction activity or receptor binding;cytoskeletal activity;nucleic acid binding activity;other molecular function	Pf00307, Pf00435, Pf08726	87	ENSG00000072110	ACTN1	B3V8S3; B4DHH3; B7TY16; hsa:87; P12814; Q1HE25; Q9BTN1	RHOD GTPase cycle; RHOF GTPase cycle; Platelet degranulation ; Nephrin family interactions; Syndecan interactions; RHOBTB2 GTPase cycle; Regulation of cytoskeletal remodeling and cell spreading by IPP complex components	Arrhythmogenic right ventricular cardiomyopathy; Focal adhesion; Ebola virus infection in host; MFAP5 effect on permeability and motility of endothelial cells via cytoskeleton rearrangement; Regulation of actin cytoskeleton	12	0	2.6	145.7	118.3	156.5	138.5	7.3	4.8	3.1	2.7	116.9	142.6	4.7	157.9	186.9	167	4.6		174.6	High	High	High	High
FALSE	High	Master Protein	O00571	ATP-dependent RNA helicase DDX3X OS=Homo sapiens OX=9606 GN=DDX3X PE=1 SV=3	0	71.101	29	17	21	16	662	73.2	7.18	62.65	17	cell-cell signaling;cell cycle OR cell proliferation;cell organization and biogenesis;protein metabolism;RNA metabolism OR transcription;other metabolic processes;stress response;signal transduction;other biological processes	non-structural extracellular;plasma membrane;other membranes;cytosol;cytoskeleton;nucleus;other cell component	enzyme regulator activity;cytoskeletal activity;translation activity;nucleic acid binding activity;other molecular function	Pf00270, Pf00271	1654	ENSG00000215301	DDX3X	A8K538; B4E3E8; hsa:1654; O00571; O15536	Neutrophil degranulation	Novel intracellular components of RIG-I-like receptor pathway; Hepatitis B infection	3	0		253	240.8	316.3	248.5	7	5		5.9	256.7	231.5	12.1	279.3	305.4	268.7	8.4		306.3	Not Found	High	High	High
FALSE	High	Master Protein	P26373	60S ribosomal protein L13 OS=Homo sapiens OX=9606 GN=RPL13 PE=1 SV=4	0	69.677	50	19	29	19	211	24.2	11.65	49.68	19	protein metabolism;other metabolic processes;developmental processes	cytosol;ER/Golgi;translational apparatus;nucleus;other cell component	other molecular function	Pf01294	6137	ENSG00000167526	RPL13	B4DLX3; F5H1S2; hsa:6137; P26373; Q3KQT8; Q567Q8; Q9BPX0	Regulation of expression of SLITs and ROBOs; L13a-mediated translational silencing of Ceruloplasmin expression; Formation of a pool of free 40S subunits; GTP hydrolysis and joining of the 60S ribosomal subunit; Major pathway of rRNA processing in the nucleolus and cytosol; Nonsense Mediated Decay (NMD) enhanced by the Exon Junction Complex (EJC); SRP-dependent cotranslational protein targeting to…	Cytoplasmic ribosomal proteins	14	0	3	591.2	585.8	686.2	624.6	37	18.4	8	15.6	610	585.3	34.5	637.4	703	594.5	52.1	3.3	716.7	High	High	High	High
FALSE	High	Master Protein	P68371	Tubulin beta-4B chain OS=Homo sapiens OX=9606 GN=TUBB4B PE=1 SV=1	0	69.614	35	16	31	5	445	49.8	4.89	80.24	16	cell cycle OR cell proliferation;cell organization and biogenesis;stress response	non-structural extracellular;cytosol;cytoskeleton;other cytoplasmic organelle;other cell component	signal transduction activity or receptor binding;cytoskeletal activity;nucleic acid binding activity;other molecular function	Pf00091, Pf03953	10383	ENSG00000188229	TUBB4B	A2BFA2; hsa:10383; P05217; P68371	MHC class II antigen presentation; COPI-mediated anterograde transport; HCMV Early Events; Recruitment of NuMA to mitotic centrosomes; Regulation of PLK1 Activity at G2/M Transition; Loss of Nlp from mitotic centrosomes; Recruitment of mitotic centrosome proteins and complexes; Anchoring of the basal body to the plasma membrane; AURKA Activation by TPX2; Neutrophil degranulation; Formation of tub…	Alzheimer's disease and miRNA effects; Pathogenic Escherichia coli infection; Parkin-ubiquitin proteasomal system pathway; Alzheimer's disease	41	6	4.3	482.5	246.9	565.2	248.2	35	6		6.7	258	268	22.4	467.9	616.3	487.3	24.1		307.4	High	High	High	High
FALSE	High	Master Protein	P68366	Tubulin alpha-4A chain OS=Homo sapiens OX=9606 GN=TUBA4A PE=1 SV=1	0	69.341	49	15	19	2	448	49.9	5.06	55.66	15	cell cycle OR cell proliferation;cell organization and biogenesis	non-structural extracellular;cytosol;cytoskeleton;other cell component	cytoskeletal activity;other molecular function	Pf00091, Pf03953	7277	ENSG00000127824	TUBA4A	A8MUB1; B3KNQ6; hsa:7277; P05215; P68366	HSP90 chaperone cycle for steroid hormone receptors (SHR) in the presence of ligand; Intraflagellar transport; Recycling pathway of L1; COPI-dependent Golgi-to-ER retrograde traffic; Separation of Sister Chromatids; The role of GTSE1 in G2/M progression after G2 checkpoint; Translocation of SLC2A4 (GLUT4) to the plasma membrane; Microtubule-dependent trafficking of connexons from Golgi to the pla…	Alzheimer's disease and miRNA effects; Pathogenic Escherichia coli infection; Parkin-ubiquitin proteasomal system pathway; Alzheimer's disease	41	0		35.7	28.1	36.4	28.7	3.6				33.6	32.7		40	41.4	38.7	3.9		38.5	Not Found	High	High	High
FALSE	High	Master Protein	P07437	Tubulin beta chain OS=Homo sapiens OX=9606 GN=TUBB PE=1 SV=2	0	69.317	41	15	29	4	444	49.6	4.89	81.99	15	cell cycle OR cell proliferation;cell organization and biogenesis;stress response;transport;other biological processes	non-structural extracellular;other membranes;cytosol;cytoskeleton;nucleus;other cytoplasmic organelle;other cell component	signal transduction activity or receptor binding;cytoskeletal activity;other molecular function	Pf00091, Pf03953	203068	ENSG00000183311; ENSG00000196230; ENSG00000224156; ENSG00000227739; ENSG00000229684; ENSG00000232421; ENSG00000232575; ENSG00000235067	TUBB	hsa:203068; P05218; P07437; Q8WUC1; Q9CY33	Potential therapeutics for SARS; Recruitment of NuMA to mitotic centrosomes; Regulation of PLK1 Activity at G2/M Transition; Loss of Nlp from mitotic centrosomes; Recruitment of mitotic centrosome proteins and complexes; Anchoring of the basal body to the plasma membrane; AURKA Activation by TPX2; Neutrophil degranulation	Alzheimer's disease and miRNA effects; Pathogenic Escherichia coli infection; Parkin-ubiquitin proteasomal system pathway; Opioid receptor pathways; Alzheimer's disease	14	0		235.4	207.6	260.7	231.9	15.7	2	2.7		240.2	227.1	9.2	267.5	280.6	258.2	15.9		302.2	Not Found	High	High	High
FALSE	High	Master Protein	Q9C0C2	182 kDa tankyrase-1-binding protein OS=Homo sapiens OX=9606 GN=TNKS1BP1 PE=1 SV=4	0	68.987	19	18	18	18	1729	181.7	4.86	43.7	18	cell organization and biogenesis;DNA metabolism;RNA metabolism OR transcription;other metabolic processes;stress response;other biological processes	plasma membrane;other membranes;cytosol;cytoskeleton;nucleus;other cell component	other molecular function	Pf15327	85456	ENSG00000149115	TNKS1BP1	A7E2F8; hsa:85456; Q6PJ35; Q6ZV74; Q9C0C2	Deadenylation of mRNA; TP53 regulates transcription of additional cell cycle genes whose exact role in the p53 pathway remain uncertain	Ciliary landscape	3	0		112.2	113.3	133.7	118.4	8.2	6			114.6	120.8	12.2	142.5	149.5	155.9	8		148.4	Not Found	High	High	High
FALSE	High	Master Protein	P25705	ATP synthase subunit alpha, mitochondrial OS=Homo sapiens OX=9606 GN=ATP5F1A PE=1 SV=1	0	68.643	35	15	21	15	553	59.7	9.13	65.05	15	other metabolic processes;transport;other biological processes	plasma membrane;other membranes;mitochondrion;nucleus;other cell component	signal transduction activity or receptor binding;transporter activity;other molecular function	Pf00006, Pf00306, Pf02874	498	ENSG00000152234	ATP5F1A	A8K092; B4DY56; hsa:498; K7ENP3; P25705; Q53XX6; Q8IXV2; Q96FB4; Q96HW2; Q96IR6; Q9BTV8	Mitochondrial protein import; Cristae formation; Formation of ATP by chemiosmotic coupling	Electron transport chain: OXPHOS system in mitochondria; 7q11.23 copy number variation syndrome; Oxidative phosphorylation	6	0		533.6	316.8	578	381.3	32.6	14		10.7	358	372.5	24.6	529.5	605.7	533.4	31.5		466.9	Not Found	High	High	High
FALSE	High	Master Protein	O15027	Protein transport protein Sec16A OS=Homo sapiens OX=9606 GN=SEC16A PE=1 SV=4	0	67.65	17	15	17	15	2357	251.7	5.8	55.71	15	cell organization and biogenesis;other metabolic processes;stress response;transport;other biological processes	other membranes;cytosol;ER/Golgi;other cell component		Pf12931, Pf12932	9919	ENSG00000148396	SEC16A	A1YCA4; hsa:9919; J3KNL6; O15027; Q4G0D7; Q5SXP0; Q5SXP1; Q8N347; Q96HP1	COPII-mediated vesicle transport		1	0		24.1	19.9	25.4	25.9	2				24	26.1		23.7	25.2	30.3	2.2		35.6	Not Found	High	High	High
FALSE	High	Master Protein	A0A2R8Y4L2	Heterogeneous nuclear ribonucleoprotein A1-like 3 OS=Homo sapiens OX=9606 GN=HNRNPA1L3 PE=4 SV=1	0	67.445	49	13	46	1	275	29.2	9.48	127.39	13		nucleus	nucleic acid binding activity	Pf00076, Pf11627		ENSG00000224578	HNRNPA1L3	A0A2R8Y4L2			0	0																			Not Found	High	High	High
FALSE	High	Master Protein	P15311	Ezrin OS=Homo sapiens OX=9606 GN=EZR PE=1 SV=4	0	67.295	27	23	26	16	586	69.4	6.27	50.5	23	cell adhesion;cell cycle OR cell proliferation;cell organization and biogenesis;transport;signal transduction;other biological processes	plasma membrane;other membranes;cytosol;cytoskeleton;nucleus;other cytoplasmic organelle;other cell component	cytoskeletal activity;other molecular function	Pf00373, Pf00769, Pf09379, Pf09380, Pf20492	7430	ENSG00000092820	EZR	E1P5A8; hsa:7430; P15311; P23714; Q4VX75; Q96CU8; Q9NSJ4	Recycling pathway of L1; Sensory processing of sound by inner hair cells of the cochlea; Sensory processing of sound by outer hair cells of the cochlea; Netrin-1 signaling	Pathogenic Escherichia coli infection; AGE/RAGE pathway; VEGFA-VEGFR2 signaling; 16p11.2 proximal deletion syndrome; CCL18 signaling pathway; Regulation of actin cytoskeleton; GDNF signaling	11	7		628.1	464.3	673.6	507.7	34.3	16.5	9.4	16.8	526.8	548.5	30.3	617.9	680.1	621.7	43		631.9	Not Found	High	High	High
FALSE	High	Master Protein	P06576	ATP synthase subunit beta, mitochondrial OS=Homo sapiens OX=9606 GN=ATP5F1B PE=1 SV=3	0	66.462	30	13	23	13	529	56.5	5.4	60.57	13	other metabolic processes;transport;developmental processes;other biological processes	plasma membrane;other membranes;mitochondrion;other cell component	signal transduction activity or receptor binding;transporter activity;other molecular function	Pf00006, Pf02874	506	ENSG00000110955	ATP5F1B	A8K4X0; hsa:506; P06576; Q14283	Transcriptional activation of mitochondrial biogenesis; Mitochondrial protein import; Cristae formation; Formation of ATP by chemiosmotic coupling	Electron transport chain: OXPHOS system in mitochondria; 7q11.23 copy number variation syndrome; Oxidative phosphorylation	7	0		477.9	142.4	539.8	178.8	18.1	6.8		4	153.8	182.6	21.3	428.9	620.8	463.3	17.1		224.8	Not Found	High	High	High
FALSE	High	Master Protein	P36578	60S ribosomal protein L4 OS=Homo sapiens OX=9606 GN=RPL4 PE=1 SV=5	0	65.671	28	12	26	12	427	47.7	11.06	55.52	12	protein metabolism;other metabolic processes	cytosol;ER/Golgi;translational apparatus;nucleus;other cell component	other molecular function	Pf00573, Pf14374	6124	ENSG00000174444	RPL4	A8K502; hsa:6124; P36578; P39029; Q4VBR0; Q969Z9	L13a-mediated translational silencing of Ceruloplasmin expression; Formation of a pool of free 40S subunits; GTP hydrolysis and joining of the 60S ribosomal subunit; Regulation of expression of SLITs and ROBOs; Major pathway of rRNA processing in the nucleolus and cytosol; Nonsense Mediated Decay (NMD) enhanced by the Exon Junction Complex (EJC); SRP-dependent cotranslational protein targeting to…	Cytoplasmic ribosomal proteins	14	0	2.2	546.1	418.8	615.4	398.6	15.8	7.2	4.4	2.2	392.5	404.2	25	558.3	665.4	581.9	20.7		450.3	High	High	High	High
FALSE	High	Master Protein	Q9UKV3	Apoptotic chromatin condensation inducer in the nucleus OS=Homo sapiens OX=9606 GN=ACIN1 PE=1 SV=2	0	64.557	20	13	18	13	1341	151.8	6.43	48.52	13	cell organization and biogenesis;RNA metabolism OR transcription;other metabolic processes;other biological processes	plasma membrane;other membranes;cytosol;nucleus;other cell component	nucleic acid binding activity;other molecular function	Pf02037, Pf16294	22985	ENSG00000100813	ACIN1	B2RTT4; D3DS45; hsa:22985; O75158; Q9UG91; Q9UKV1; Q9UKV2; Q9UKV3	mRNA Splicing - Major Pathway; Apoptotic cleavage of cellular proteins		2	0		92	63.4	96.1	80.5	2.2			2.5	71.8	92.9	2.8	105.7	104.5	97.6	4.1		99.5	Not Found	High	High	High
FALSE	High	Master Protein	P31040	Succinate dehydrogenase [ubiquinone] flavoprotein subunit, mitochondrial OS=Homo sapiens OX=9606 GN=SDHA PE=1 SV=2	0	63.863	36	12	17	12	664	72.6	7.39	52.18	12	other metabolic processes;developmental processes	other membranes;mitochondrion;nucleus	other molecular function	Pf00890, Pf02910	6389	ENSG00000073578	SDHA	A8K5J6; B4DJ60; E9PBJ5; hsa:6389; P31040; Q16395; Q59GW8; Q8IW48; Q9UMY5	Respiratory electron transport; Citric acid cycle (TCA cycle)	Electron transport chain: OXPHOS system in mitochondria; TCA cycle and deficiency of pyruvate dehydrogenase complex (PDHc); Amino acid metabolism; Nonalcoholic fatty liver disease; Mitochondrial complex II assembly; Arsenic metabolism and reactive oxygen species generation; TCA cycle (aka Krebs or citric acid cycle)	9	0	4.7	608.8	372.8	661.4	425	20.7	11	2.3	10.6	394.4	397.3	38.3	576.6	711.5	628.7	30.8		509.1	High	High	High	High
FALSE	High	Master Protein	Q07065	Cytoskeleton-associated protein 4 OS=Homo sapiens OX=9606 GN=CKAP4 PE=1 SV=2	0	63.794	35	13	13	13	602	66	5.92	47.97	13		plasma membrane;other membranes;cytoskeleton;ER/Golgi;other cytoplasmic organelle;other cell component			10970	ENSG00000136026	CKAP4	hsa:10970; Q07065; Q504S5; Q53ES6	Neutrophil degranulation; RND2 GTPase cycle; Regulation of Insulin-like Growth Factor (IGF) transport and uptake by Insulin-like Growth Factor Binding Proteins (IGFBPs); Post-translational protein phosphorylation; RND3 GTPase cycle; Surfactant metabolism		6	0		311.6	150.8	353.8	163.4	12.8	5.4			144.5	188.7	15.6	333.8	331.5	324.9	8.4		191.5	Not Found	High	High	High
FALSE	High	Master Protein	Q6S8J3	POTE ankyrin domain family member E OS=Homo sapiens OX=9606 GN=POTEE PE=2 SV=3	0	63.22	9	18	58	1	1075	121.3	6.2	109.95	18	cell organization and biogenesis;other biological processes	other membranes;other cell component	cytoskeletal activity;other molecular function	Pf00022, Pf12796, Pf14915	445582	ENSG00000188219	POTEE	hsa:445582; Q6S8J3; Q6S8J4; Q6S8J5; Q6S8J8	RHOF GTPase cycle	2q21.1 copy number variation syndrome	2	0		32.4	30.1	39.5	35.7	3.2				30	31.9	2.7	38.7	46.3	33.6	2.6		43.2	Not Found	High	High	High
FALSE	High	Master Protein	P18206	Vinculin OS=Homo sapiens OX=9606 GN=VCL PE=1 SV=4	0	62.922	22	16	17	16	1134	123.7	5.66	47.2	16	cell adhesion;cell organization and biogenesis;developmental processes;other biological processes	non-structural extracellular;plasma membrane;other membranes;cytosol;cytoskeleton;other cell component	cytoskeletal activity;other molecular function	Pf01044	7414	ENSG00000035403	VCL	hsa:7414; P18206; Q16450; Q5SWX2; Q7Z3B8; Q8IXU7	Neutrophil degranulation; Platelet degranulation ; Signaling by BRAF and RAF1 fusions; Signaling by ALK fusions and activated point mutants; Smooth Muscle Contraction; Signaling by moderate kinase activity BRAF mutants; Paradoxical activation of RAF signaling by kinase inactive BRAF; Signaling downstream of RAS mutants; Signaling by RAF1 mutants; MAP2K and MAPK activation; Signaling by high-kinas…	Integrin-mediated cell adhesion; Primary focal segmental glomerulosclerosis (FSGS); Focal adhesion; VEGFA-VEGFR2 signaling; MFAP5 effect on permeability and motility of endothelial cells via cytoskeleton rearrangement; Melanoma; Regulation of actin cytoskeleton	18	0		320.2	287	372.5	283.5	16.7	7.2	2.1	6.8	284.5	283.2	20.2	356.9	354.1	329.7	26		368.8	Not Found	High	High	High
FALSE	High	Master Protein	O75533	Splicing factor 3B subunit 1 OS=Homo sapiens OX=9606 GN=SF3B1 PE=1 SV=3	0	62.846	19	14	15	14	1304	145.7	7.09	47.12	14	cell organization and biogenesis;RNA metabolism OR transcription;other metabolic processes;other biological processes	nucleus	nucleic acid binding activity;other molecular function	Pf08920	23451	ENSG00000115524	SF3B1	E9PCH3; hsa:23451; O75533	B-WICH complex positively regulates rRNA expression; mRNA Splicing - Major Pathway; mRNA Splicing - Minor Pathway	mRNA processing	4	0		306.4	247.3	314.5	268.7	10.4	5		5	231.4	323	20.4	360.1	352.9	340.7	24.1		352.3	Not Found	High	High	High
FALSE	High	Master Protein	P04406	Glyceraldehyde-3-phosphate dehydrogenase OS=Homo sapiens OX=9606 GN=GAPDH PE=1 SV=3	0	61.907	30	15	36	15	335	36	8.46	31.92	15	cell organization and biogenesis;protein metabolism;other metabolic processes;stress response;other biological processes	plasma membrane;other membranes;cytosol;cytoskeleton;nucleus;other cell component	enzyme regulator activity;cytoskeletal activity;other molecular function	Pf00044, Pf02800	2597	ENSG00000111640	GAPDH	E7EUT4; hsa:2597; P00354; P04406; Q53X65	Glycolysis; Gluconeogenesis	Cori cycle; Alzheimer's disease and miRNA effects; HIF1A and PPARG regulation of glycolysis; VEGFA-VEGFR2 signaling; Clear cell renal cell carcinoma pathways; Metabolic reprogramming in colon cancer; Aerobic glycolysis; 7q11.23 copy number variation syndrome; Glycolysis in senescence; Alzheimer's disease; Sildenafil treatment; Glycolysis and gluconeogenesis; Sudden infant death syndrome (SIDS) su…	15	0	14.5	2634.3	2096.5	3077.2	2322.1	172.2	104.4	55.1	76.3	2267.3	2201.5	170.4	2648.4	3246.4	2743.1	188.1		2778.1	High	High	High	High
FALSE	High	Master Protein	Q14676	Mediator of DNA damage checkpoint protein 1 OS=Homo sapiens OX=9606 GN=MDC1 PE=1 SV=3	0	61.58	16	15	18	15	2089	226.5	5.47	34.87	15	cell cycle OR cell proliferation;DNA metabolism;other metabolic processes;stress response;signal transduction;other biological processes	nucleus;other cell component		Pf00498, Pf16770	9656	ENSG00000137337; ENSG00000206481; ENSG00000224587; ENSG00000225589; ENSG00000228575; ENSG00000231135; ENSG00000234012; ENSG00000237095	MDC1	A2AB04; A2BF04; A2RRA8; A7YY86; B0S8A2; hsa:9656; Q0EFC2; Q14676; Q2L6H7; Q2TAZ4; Q5JP55; Q5JP56; Q5ST83; Q68CQ3; Q86Z06; Q96QC2	Processing of DNA double-strand break ends; SUMOylation of DNA damage response and repair proteins; Recruitment and ATM-mediated phosphorylation of repair and signaling proteins at DNA double strand breaks; TP53 Regulates Transcription of DNA Repair Genes; G2/M DNA damage checkpoint; Nonhomologous End-Joining (NHEJ)	ATM signaling in development and disease ; SMC1/SMC3 role in DNA damage - Cornelia de Lange Syndrome; NIPBL role in DNA damage - Cornelia de Lange syndrome	9	0		77.7	79.3	78.3	75.9	3.7			4.5	73.6	74.4	2.7	87.5	83.5	72.2	3.3		82	Not Found	High	High	High
FALSE	High	Master Protein	O75643	U5 small nuclear ribonucleoprotein 200 kDa helicase OS=Homo sapiens OX=9606 GN=SNRNP200 PE=1 SV=2	0	61.329	8	11	11	11	2136	244.4	6.06	47.5	11	cell organization and biogenesis;RNA metabolism OR transcription;other metabolic processes	nucleus	other molecular function	Pf00270, Pf00271, Pf02889, Pf18149	23020	ENSG00000144028	SNRNP200	hsa:23020; O75643; O94884; Q6NZY0; Q6PX59; Q8NBE6; Q96IF2; Q9H7S0	mRNA Splicing - Major Pathway; mRNA Splicing - Minor Pathway	2q11.2 copy number variation syndrome	3	0	2	241.4	184.8	240.1	188.3	8	8.2		9.7	177.6	240.6	12.3	260.5	267	247.3	18.2	2	251	High	High	High	High
FALSE	High	Master Protein	P34897	Serine hydroxymethyltransferase, mitochondrial OS=Homo sapiens OX=9606 GN=SHMT2 PE=1 SV=3	0	60.037	31	15	17	15	504	56	8.53	47.07	15	cell organization and biogenesis;protein metabolism;other metabolic processes;stress response;other biological processes	other membranes;cytosol;cytoskeleton;mitochondrion;nucleus;other cell component	nucleic acid binding activity;other molecular function	Pf00464	6472	ENSG00000182199	SHMT2	B7Z9F1; E7EQ19; E7EU43; hsa:6472; O00740; P34897; Q8N1A5	RHOG GTPase cycle; Metabolism of folate and pterines	Glycine metabolism; Vitamin B12 metabolism; Folate metabolism; One-carbon metabolism; Trans-sulfuration, one-carbon metabolism and related pathways; Clear cell renal cell carcinoma pathways; Metabolic reprogramming in colon cancer; Neuroinflammation and glutamatergic signaling	10	0		124.4	59.8	115.4	55.6	8.9		2.1	2.5	61.9	63.1	5.3	130.3	120.8	111.8	6	2.1	79.2	Not Found	High	High	High
FALSE	High	Master Protein	O95817	BAG family molecular chaperone regulator 3 OS=Homo sapiens OX=9606 GN=BAG3 PE=1 SV=3	0	59.898	33	10	14	10	575	61.6	6.95	45.15	10	cell organization and biogenesis;protein metabolism;other metabolic processes;stress response;transport;developmental processes;signal transduction;other biological processes	other membranes;cytosol;cytoskeleton;nucleus;other cell component	other molecular function	Pf00397, Pf02179	9531	ENSG00000151929	BAG3	A8K5L8; hsa:9531; O95817; Q3B763; Q9NT20; Q9P120	Regulation of HSF1-mediated heat shock response	Cell interactions of the pancreatic cancer microenvironment	2	0		92.8	83.8	99.7	81.1	2.4	4.2			93	91.2	5.6	105.1	103.2	99.6	5.7		101.4	Not Found	High	High	High
FALSE	High	Master Protein	Q14244	Ensconsin OS=Homo sapiens OX=9606 GN=MAP7 PE=1 SV=1	0	59.828	24	17	19	17	749	84	9.61	43.66	17	cell organization and biogenesis;stress response;other biological processes	plasma membrane;other membranes;cytosol;cytoskeleton;other cell component	signal transduction activity or receptor binding;other molecular function	Pf05672	9053	ENSG00000135525	MAP7	B7Z290; B7Z400; B7Z5S7; B7Z9U7; C9JPS0; E9PCP3; F5H1E2; hsa:9053; Q14244; Q7Z6S0; Q8TAU5; Q9NY82; Q9NY83			0	0		310.7	295.3	359.4	305.5	18.3	8.3	4.5	9.9	313.4	313.7	22.1	353	345.9	324.8	22.2		377.1	Not Found	High	High	High
FALSE	High	Master Protein	Q8NC51	Plasminogen activator inhibitor 1 RNA-binding protein OS=Homo sapiens OX=9606 GN=SERBP1 PE=1 SV=2	0	59.72	36	15	26	14	408	44.9	8.65	59.6	15	cell organization and biogenesis;other biological processes	cytosol;nucleus;other cell component	translation activity;nucleic acid binding activity;other molecular function	Pf04774, Pf16174	26135	ENSG00000142864	SERBP1	hsa:26135; Q5VU19; Q5VU20; Q5VU22; Q8NC51; Q8WUH0; Q96SE2; Q9BTY3; Q9BUM4; Q9Y367; Q9Y4S3		Apoptosis-related network due to altered Notch3 in ovarian cancer	1	1	4.4	411.3	368.4	436.6	396.4	16.6	13.9	2	2	418.8	426.9	24.1	444.9	421.2	386	30.2		461.9	High	High	High	High
FALSE	High	Master Protein	P42166	Lamina-associated polypeptide 2, isoform alpha OS=Homo sapiens OX=9606 GN=TMPO PE=1 SV=2	0	59.366	23	12	16	6	694	75.4	7.66	35.21	12		nucleus;other cell component	nucleic acid binding activity;other molecular function	Pf03020, Pf08198, Pf11560	7112	ENSG00000120802	TMPO	P08918; P08919; P42166; Q14860; Q16295		Envelope proteins and their potential roles in EDMD physiopathology; Overlap between signal transduction pathways contributing to LMNA laminopathies	2	0		125	95.8	138.8	103.4	10	5.2		3.9	100	127.9	7.3	128.8	145.3	125.8	10.5		135	Not Found	High	High	High
FALSE	High	Master Protein	Q14151	Scaffold attachment factor B2 OS=Homo sapiens OX=9606 GN=SAFB2 PE=1 SV=1	0	59.184	21	17	18	12	953	107.4	6.16	34.62	17	developmental processes;other biological processes	nucleus;other cell component	nucleic acid binding activity;other molecular function	Pf00076, Pf02037	9667	ENSG00000130254	SAFB2	B4DKG3; hsa:9667; Q14151; Q8TB13			0	5		246	216.8	253.6	204.8	7.1	10	6.5	5.7	229.1	232.6	14.5	251	270.2	240.7	15.4		265.6	Not Found	High	High	High
FALSE	High	Master Protein	Q9UHD8	Septin-9 OS=Homo sapiens OX=9606 GN=SEPTIN9 PE=1 SV=2	0	59.139	41	14	18	14	586	65.4	8.97	47.34	14	cell cycle OR cell proliferation;other biological processes	cytoskeleton;other cell component	other molecular function	Pf00735	10801	ENSG00000184640	SEPTIN9	A8K2V3; B3KPM0; B4DTL9; B4E0N2; B4E274; B7Z654; hsa:10801; Q96QF3; Q96QF4; Q96QF5; Q9HA04; Q9UG40; Q9UHD8; Q9Y5W4			0	0	52.3	508.4	514.3	580.8	512.1	17.8	17	9.7	19.5	507.7	514.4	40.1	589.3	608.2	543	41.8	2	604.5	High	High	High	High
FALSE	High	Master Protein	P48634	Protein PRRC2A OS=Homo sapiens OX=9606 GN=PRRC2A PE=1 SV=3	0	58.756	15	18	19	18	2157	228.7	9.45	40.43	18	other biological processes	plasma membrane;other membranes;cytosol;nucleus		Pf07001	7916	ENSG00000204469; ENSG00000206427; ENSG00000225164; ENSG00000225748; ENSG00000226618; ENSG00000231370; ENSG00000231825	PRRC2A	B0UX77; B0UZE9; B0UZL3; hsa:7916; O95875; P48634; Q05BK4; Q4LE37; Q5SQ29; Q5SQ30; Q5ST84; Q5STX6; Q5STX7; Q68DW9; Q6P9P7; Q6PIN1; Q8MGQ9; Q96QC6			0	0		160.2	155.4	198.2	167	9.5	8.5	2.8	9.8	185.6	167.3	12.6	183.9	194.2	169	15.3		206.6	Not Found	High	High	High
FALSE	High	Master Protein	Q96I24	Far upstream element-binding protein 3 OS=Homo sapiens OX=9606 GN=FUBP3 PE=1 SV=2	0	57.856	43	16	24	14	572	61.6	8.38	47.39	16	RNA metabolism OR transcription;other metabolic processes;other biological processes	translational apparatus;nucleus;other cell component	nucleic acid binding activity	Pf00013	8939	ENSG00000107164	FUBP3	A3KFK8; A3KFL0; hsa:8939; Q92946; Q96I24; Q9BVB6			0	0		260.5	126.2	275.7	145.7	10.6	4.4		9.3	142.3	141	10	262.3	281.4	263.2	14	2	172.6	High	High	High	High
FALSE	High	Master Protein	Q8IVT2	Mitotic interactor and substrate of PLK1 OS=Homo sapiens OX=9606 GN=MISP PE=1 SV=1	0	57.75	32	14	15	14	679	75.3	6.83	42.83	14	cell cycle OR cell proliferation;cell organization and biogenesis;other biological processes	plasma membrane;other membranes;cytoskeleton;other cell component	cytoskeletal activity	Pf15304	126353	ENSG00000099812	MISP	hsa:126353; Q8IVT2			0	0		148.6	139.5	163.4	140.6	8	2.3		2.3	153.5	151.3		165.4	167.6	158.7	11.3		175.6	Not Found	High	High	High
FALSE	High	Master Protein	Q9Y446	Plakophilin-3 OS=Homo sapiens OX=9606 GN=PKP3 PE=1 SV=1	0	57.461	29	15	17	15	797	87	9.32	41.6	15	cell adhesion;cell organization and biogenesis;other biological processes	plasma membrane;other membranes;nucleus;other cell component	other molecular function	Pf00514	11187	ENSG00000184363	PKP3	F8J390; hsa:11187; Q53EX8; Q9Y446	Formation of the cornified envelope		2	0		49.4	45.1	53.6	57					49.7	56.5	4.7	50.7	61.8	59.6	2.1		62.2	Not Found	High	High	High
FALSE	High	Master Protein	O94875	Sorbin and SH3 domain-containing protein 2 OS=Homo sapiens OX=9606 GN=SORBS2 PE=1 SV=3	0	57.395	18	13	16	12	1100	124	8.31	54.75	13	cell organization and biogenesis;developmental processes;signal transduction	plasma membrane;other membranes;cytoskeleton;nucleus;other cell component	cytoskeletal activity;other molecular function	Pf00018, Pf02208, Pf14604	8470	ENSG00000154556	SORBS2	A6NEK9; B3KPQ7; B7Z1G5; B7Z3X6; C9JKV9; D3DP62; D3DP63; E9PAS5; E9PAW4; G3XAI0; H7BXR4; hsa:8470; J3KNZ5; O60592; O60593; O94875; Q96EX0		Extracellular vesicles in the crosstalk of cardiac cells	1	0		249.7	245.2	262.4	250.5	15.3	6	2.7		260.2	242	22.3	253.6	277.5	269.9	19		305.1	Not Found	High	High	High
FALSE	High	Master Protein	Q8WXF1	Paraspeckle component 1 OS=Homo sapiens OX=9606 GN=PSPC1 PE=1 SV=1	0	57.338	35	16	17	15	523	58.7	6.67	38.89	16	stress response;other biological processes	nucleus;other cell component		Pf00076, Pf08075	55269	ENSG00000121390	PSPC1	hsa:55269; Q5JTQ3; Q8NCZ9; Q8WXE8; Q8WXF1; Q9NV36			0	0	2.8	327.5	296.9	385.3	318.9	16.8	8.3	6	13.1	327.7	304.5	17.6	360.9	380.3	345.7	22.4		403.4	High	High	High	High
FALSE	High	Master Protein	Q13283	Ras GTPase-activating protein-binding protein 1 OS=Homo sapiens OX=9606 GN=G3BP1 PE=1 SV=1	0	57.145	43	14	16	11	466	52.1	5.52	42.55	14	cell organization and biogenesis;stress response;signal transduction;other biological processes	cytosol;nucleus;other cell component	nucleic acid binding activity;other molecular function	Pf00076, Pf02136	10146	ENSG00000145907	G3BP1	hsa:10146; Q13283; Q5HYE9	SARS-CoV-2 activates/modulates innate and adaptive immune responses		1	3		242.4	232.3	258.1	238	11.9	10.1	2.6	5.9	263.9	221.2	14.8	252.2	277.2	245.1	14		286.9	High	High	High	High
FALSE	High	Master Protein	P11586	C-1-tetrahydrofolate synthase, cytoplasmic OS=Homo sapiens OX=9606 GN=MTHFD1 PE=1 SV=4	0	56.754	20	15	15	14	935	101.5	7.3	36.17	15	other metabolic processes;developmental processes;other biological processes	cytosol;mitochondrion	other molecular function	Pf00763, Pf01268, Pf02882	4522	ENSG00000100714	MTHFD1	A0A024R652; A0A384N5Y3; B2R5Y2; G3V2B8; hsa:4522; P11586; Q86VC9; Q9BVP5	Metabolism of folate and pterines	Folate metabolism; One-carbon metabolism; Trans-sulfuration, one-carbon metabolism and related pathways; Male infertility	5	0		488.1	325.3	562.6	385	31.3	15.5	7.2	6.2	354.1	355.4	24.3	480.3	604	525.6	22.6	3	472.4	Not Found	High	High	High
FALSE	High	Master Protein	Q9H910	Jupiter microtubule associated homolog 2 OS=Homo sapiens OX=9606 GN=JPT2 PE=1 SV=1	0	56.613	81	9	26	9	190	20.1	9.26	57.05	9	transport;other biological processes	plasma membrane;other membranes;cytosol;nucleus;other cell component		Pf17054	90861	ENSG00000206053	JPT2	B1AJY2; B4DLH4; hsa:90861; Q6EIC7; Q9H910			0	0	1.7	189	189.6	208.1	182	2	2.9	2.3	2.6	188.1	182.4	11.2	207.4	208.1	189.6	16.6		224.9	High	High	High	High
FALSE	High	Master Protein	P16989	Y-box-binding protein 3 OS=Homo sapiens OX=9606 GN=YBX3 PE=1 SV=4	0	56.422	48	15	18	12	372	40.1	9.77	45.24	15	stress response;developmental processes;other biological processes	cytosol;nucleus;other cell component	translation activity;nucleic acid binding activity;other molecular function	Pf00313	8531	ENSG00000060138	YBX3	B2RBW6; hsa:8531; P16989; Q14121; Q969N6; Q96B76		RalA downstream regulated genes; Apoptosis-related network due to altered Notch3 in ovarian cancer	2	0																			Not Found	High	High	High
FALSE	High	Master Protein	P0CW18	Serine protease 56 OS=Homo sapiens OX=9606 GN=PRSS56 PE=1 SV=1	0	56.328	39	16	16	16	603	64.6	8.76	44.49	16	protein metabolism;stress response;developmental processes;other biological processes	non-structural extracellular;ER/Golgi	other molecular function	Pf00089	646960	ENSG00000237412	PRSS56	hsa:646960; P0CW18			0	0		88	71.8	96.6	83.4	5.4	2.8			72.1	88.8	2.4	105.1	103.2	108.9	2.8		117.7	Not Found	High	High	High
FALSE	High	Master Protein	P11047	Laminin subunit gamma-1 OS=Homo sapiens OX=9606 GN=LAMC1 PE=1 SV=3	0	56.258	18	15	16	15	1609	177.5	5.12	45.21	15	cell adhesion;cell organization and biogenesis;other biological processes	non-structural extracellular;extracellular matrix;ER/Golgi;other cell component	extracellular structural activity	Pf00052, Pf00053, Pf00055	3915	ENSG00000135862	LAMC1	hsa:3915; P11047; Q5VYE7	Degradation of the extracellular matrix; ECM proteoglycans; Regulation of Insulin-like Growth Factor (IGF) transport and uptake by Insulin-like Growth Factor Binding Proteins (IGFBPs); Post-translational protein phosphorylation; Non-integrin membrane-ECM interactions; L1CAM interactions; Laminin interactions; MET activates PTK2 signaling; EGR2 and SOX10-mediated initiation of Schwann cell myelina…	Alpha 6 beta 4 signaling pathway; Complement system; Endoderm differentiation; miRNA targets in ECM and membrane receptors; Focal adhesion; Focal adhesion: PI3K-Akt-mTOR-signaling pathway; PI3K-Akt signaling pathway; Inflammatory response pathway; Small cell lung cancer; Malignant pleural mesothelioma; Primary ovarian insufficiency	20	0		175.9	193.8	208.5	166.5	6.8			3	179.8	161	9.3	196.9	202.7	183.1	17.7		221.8	Not Found	High	High	High
FALSE	High	Master Protein	Q04695	Keratin, type I cytoskeletal 17 OS=Homo sapiens OX=9606 GN=KRT17 PE=1 SV=2	0	55.98	46	15	22	12	432	48.1	5.02	46.41	15	cell organization and biogenesis;other biological processes	plasma membrane;cytosol;cytoskeleton	other molecular function	Pf00038	3872	ENSG00000128422	KRT17	A5Z1M9; A5Z1N0; A5Z1N1; A5Z1N2; A6NDV6; A6NKQ2; hsa:3872; Q04695; Q6IP98; Q8N1P6	Formation of the cornified envelope	1p36 copy number variation syndrome	3	1	2	352	328.3	396	350.8	21	12.5	2		359.9	344.4	16.8	384	433.2	366.9	15.7		430	High	High	High	High
FALSE	High	Master Protein	P39019	40S ribosomal protein S19 OS=Homo sapiens OX=9606 GN=RPS19 PE=1 SV=2	0	55.752	67	10	34	10	145	16.1	10.32	44.01	10	cell organization and biogenesis;protein metabolism;RNA metabolism OR transcription;other metabolic processes;stress response;other biological processes	cytosol;translational apparatus;nucleus;other cell component	other molecular function	Pf01090	6223	ENSG00000105372	RPS19	hsa:6223; P39019	Regulation of expression of SLITs and ROBOs; Nonsense Mediated Decay (NMD) enhanced by the Exon Junction Complex (EJC); L13a-mediated translational silencing of Ceruloplasmin expression; Translation initiation complex formation; Formation of a pool of free 40S subunits; Formation of the ternary complex, and subsequently, the 43S complex; Ribosomal scanning and start codon recognition; GTP hydroly…	Complement system; Cytoplasmic ribosomal proteins	20	0	4.9	669.1	606.3	738.4	615.5	20.3	5.1	7.5	20.7	637.3	616.4	39.5	709.6	760.7	676.1	40.3		723.3	High	High	High	High
FALSE	High	Master Protein	Q8N1G4	Leucine-rich repeat-containing protein 47 OS=Homo sapiens OX=9606 GN=LRRC47 PE=1 SV=1	0	55.609	35	15	15	15	583	63.4	8.28	38.99	15	protein metabolism;RNA metabolism OR transcription;other metabolic processes		other molecular function	Pf00560, Pf03483, Pf12799	57470	ENSG00000130764	LRRC47	hsa:57470; Q8N1G4; Q9ULN5			0	0		106.1	78.2	119.5	79.8				5.1	83.4	96.9	2.8	102.7	120.4	102.6	11.1		107.2	Not Found	High	High	High
FALSE	High	Master Protein	Q8WWM7	Ataxin-2-like protein OS=Homo sapiens OX=9606 GN=ATXN2L PE=1 SV=2	0	54.9	23	14	16	14	1075	113.3	8.59	44.01	14	cell organization and biogenesis;RNA metabolism OR transcription;other metabolic processes	other membranes;cytosol;nucleus;other cell component	nucleic acid binding activity	Pf06741, Pf07145, Pf14438	11273	ENSG00000168488	ATXN2L	A8K1R6; B9EGM2; E9PAR9; hsa:11273; O95135; Q63ZY4; Q6NVJ8; Q6PJW6; Q8IU61; Q8IU95; Q8WWM3; Q8WWM4; Q8WWM5; Q8WWM6; Q8WWM7; Q99703		16p11.2 distal deletion syndrome	1	0		298.4	172.9	335.3	170.6	14.5	3.2		2.3	182.6	185.1	15.6	285.4	340.2	297.2	17.5		205.1	Not Found	High	High	High
FALSE	High	Master Protein	Q15637	Splicing factor 1 OS=Homo sapiens OX=9606 GN=SF1 PE=1 SV=4	0	54.85	18	9	14	9	639	68.3	8.98	36.96	9	cell organization and biogenesis;RNA metabolism OR transcription;other metabolic processes;developmental processes;other biological processes	translational apparatus;nucleus	nucleic acid binding activity;other molecular function	Pf00013, Pf00098, Pf16275	7536	ENSG00000168066	SF1	B7Z1Q1; C9JJE2; hsa:7536; Q14818; Q14819; Q15637; Q15913; Q8IY00; Q92744; Q92745; Q969H7; Q9BW01; Q9UEI0	mRNA Splicing - Major Pathway		1	0		237	85.8	224.1	94.7	12.7			4.9	90.7	101.8	15.3	216.9	235.1	246.2	9.7		119.3	High	High	High	High
FALSE	High	Master Protein	Q15084	Protein disulfide-isomerase A6 OS=Homo sapiens OX=9606 GN=PDIA6 PE=1 SV=1	0	54.564	39	12	14	12	440	48.1	5.08	42.1	12	stress response;other biological processes	non-structural extracellular;plasma membrane;other membranes;cytosol;ER/Golgi;other cell component	other molecular function	Pf00085	10130	ENSG00000143870	PDIA6	B3KY95; B5MCQ5; B7Z254; B7Z4M8; F8WA83; hsa:10130; Q15084; Q53RC7; Q6ZSH5; Q99778	XBP1(S) activates chaperone genes; Regulation of Insulin-like Growth Factor (IGF) transport and uptake by Insulin-like Growth Factor Binding Proteins (IGFBPs); Post-translational protein phosphorylation	Photodynamic therapy-induced unfolded protein response; VEGFA-VEGFR2 signaling	5	0		285.6	267.8	365.3	280.8	16.5	6.9	2.4	12.8	289	276.5	13.4	313.3	337.2	321.4	23.3		345.6	Not Found	High	High	High
FALSE	High	Master Protein	Q99459	Cell division cycle 5-like protein OS=Homo sapiens OX=9606 GN=CDC5L PE=1 SV=2	0	54.112	24	10	11	10	802	92.2	8.18	43.23	10	cell cycle OR cell proliferation;DNA metabolism;RNA metabolism OR transcription;other metabolic processes;stress response;signal transduction;other biological processes	nucleus;other cell component	nucleic acid binding activity;other molecular function	Pf11831, Pf13921	988	ENSG00000096401	CDC5L	hsa:988; Q76N46; Q99459; Q99974	mRNA Splicing - Major Pathway		1	0		241.4	198.6	255.4	233.1	14.8	7.9	1.9	6	222.3	210.9	17.6	250.2	280.6	246.4	18.8	2.1	279.5	Not Found	High	High	High
FALSE	High	Master Protein	P26640	Valine--tRNA ligase OS=Homo sapiens OX=9606 GN=VARS1 PE=1 SV=4	0	54.042	17	13	13	13	1264	140.4	7.59	40.67	13	protein metabolism;RNA metabolism OR transcription;other metabolic processes	cytosol	other molecular function	Pf00043, Pf00133, Pf08264	7407	ENSG00000096171; ENSG00000204394; ENSG00000224264; ENSG00000226589; ENSG00000231116	VARS1	B0V1N1; B4DZ61; hsa:7407; P26640; Q5JQ90; Q96E77; Q9UQM2	Cytosolic tRNA aminoacylation	Amino acid metabolism	2	0		55	37.5	53.2	40.2			1.9		37.2	44.9	3	53	60.6	47.4	3		57.6	Not Found	High	High	High
FALSE	High	Master Protein	Q7KZF4	Staphylococcal nuclease domain-containing protein 1 OS=Homo sapiens OX=9606 GN=SND1 PE=1 SV=1	0	53.406	16	12	18	12	910	101.9	7.17	53.68	12	RNA metabolism OR transcription;other metabolic processes;other biological processes	cytosol;nucleus;other cell component	nucleic acid binding activity;other molecular function	Pf00565, Pf00567	27044	ENSG00000197157	SND1	hsa:27044; Q13122; Q7KZF4; Q96AG0	Signaling by BRAF and RAF1 fusions	VEGFA-VEGFR2 signaling	2	0		126.1	77.4	161.5	83.9	2.2	1.8			73.1	77.1	6.4	129.4	151.8	117.4	7.6		103.2	Not Found	High	High	High
FALSE	High	Master Protein	P14866	Heterogeneous nuclear ribonucleoprotein L OS=Homo sapiens OX=9606 GN=HNRNPL PE=1 SV=2	0	53.212	27	11	18	11	589	64.1	8.22	34.61	11	RNA metabolism OR transcription;other metabolic processes;stress response;other biological processes	cytosol;nucleus;other cell component	nucleic acid binding activity	Pf00076, Pf11835, Pf13893	3191	ENSG00000104824; ENSG00000282947	HNRNPL	A6ND69; A6NIT8; hsa:3191; P14866; Q9H3P3	Processing of Capped Intron-Containing Pre-mRNA; mRNA Splicing - Major Pathway	mRNA processing; Hippocampal synaptogenesis and neurogenesis; 11p11.2 copy number variation syndrome	5	0	2.2	452.9	448	520.4	466	15.9	5.6	2.4	10.6	519.2	444.1	29.7	492.6	500.6	478	40.2		559.2	High	High	High	High
FALSE	High	Master Protein	Q9BUJ2	Heterogeneous nuclear ribonucleoprotein U-like protein 1 OS=Homo sapiens OX=9606 GN=HNRNPUL1 PE=1 SV=2	0	53.054	23	11	21	11	856	95.7	6.92	59.79	11	RNA metabolism OR transcription;other metabolic processes;other biological processes	nucleus;other cell component	other molecular function	Pf00622, Pf02037, Pf13671	11100	ENSG00000105323	HNRNPUL1	B3KMW7; hsa:11100; O76022; Q6ZSZ0; Q7L8P4; Q8N6Z4; Q96G37; Q9BUJ2; Q9HAL3; Q9UG75			0	0	2.5	312.6	182.1	326.9	176.9	5.8	4.2	6.2	6.5	172.6	169.4	22.7	306.8	365.1	302.7	16.3	2.5	212.8	High	High	High	High
FALSE	High	Master Protein	P67936	Tropomyosin alpha-4 chain OS=Homo sapiens OX=9606 GN=TPM4 PE=1 SV=3	0	53.052	44	14	16	6	248	28.5	4.69	46.78	14	cell organization and biogenesis;other biological processes	cytosol;cytoskeleton	cytoskeletal activity;other molecular function	Pf00261	7171	ENSG00000167460	TPM4	hsa:7171; P07226; P67936; Q15659; Q5U0D9; Q9BU85; Q9H8Q3; Q9UCS1; Q9UCS2; Q9UCS3; Q9UCS4	RHOV GTPase cycle; Signaling by ALK fusions and activated point mutants; Smooth Muscle Contraction; Striated Muscle Contraction	Striated muscle contraction pathway	5	5		377.8	188.4	399.8	216.6	13.2	8	2.1	2.2	203.1	191.4	18.8	384.4	442.8	401.7	12.6		232	Not Found	High	High	High
FALSE	High	Master Protein	P37802	Transgelin-2 OS=Homo sapiens OX=9606 GN=TAGLN2 PE=1 SV=3	0	52.702	52	7	35	7	199	22.4	8.25	91.14	7	cell organization and biogenesis;other biological processes	non-structural extracellular;cytosol;cytoskeleton	cytoskeletal activity	Pf00307, Pf00402	8407	ENSG00000158710	TAGLN2	E9KL39; hsa:8407; P37802; Q5JRQ6; Q5JRQ7; Q6FGI1; Q9BUH5; Q9H4P0	Platelet degranulation		1	0		117.6	117.2	136.4	119	6.1	4.2			115.1	119.1	5.4	123.7	123.7	128.5	3.2		150.8	Not Found	High	High	High
FALSE	High	Master Protein	Q14697	Neutral alpha-glucosidase AB OS=Homo sapiens OX=9606 GN=GANAB PE=1 SV=3	0	52.485	19	14	14	14	944	106.8	6.14	31.84	14	protein metabolism;other metabolic processes	ER/Golgi;other cell component	other molecular function	Pf01055, Pf13802	23193	ENSG00000089597	GANAB	A6NC20; hsa:23193; Q14697; Q8WTS9; Q9P0X0	Maturation of spike protein; Calnexin/calreticulin cycle; Maturation of spike protein	N-glycan biosynthesis	5	0		142.3	86.8	135.8	107.8	3	3.2	2.9	3	92.3	146.7		142	138	120	6.9		130.6	Not Found	High	High	High
FALSE	High	Master Protein	P07237	Protein disulfide-isomerase OS=Homo sapiens OX=9606 GN=P4HB PE=1 SV=3	0	52.085	26	12	15	12	508	57.1	4.87	51.52	12	protein metabolism;other metabolic processes;stress response;transport;signal transduction;other biological processes	non-structural extracellular;plasma membrane;other membranes;cytosol;cytoskeleton;ER/Golgi;other cell component	signal transduction activity or receptor binding;cytoskeletal activity;other molecular function	Pf00085, Pf13848	5034	ENSG00000185624	P4HB	B2RDQ2; hsa:5034; P07237; P30037; P32079; Q15205; Q6LDE5	Hedgehog ligand biogenesis; Collagen biosynthesis and modifying enzymes; Detoxification of Reactive Oxygen Species; Regulation of Insulin-like Growth Factor (IGF) transport and uptake by Insulin-like Growth Factor Binding Proteins (IGFBPs); Post-translational protein phosphorylation; Insulin processing; Interleukin-12 signaling; Interleukin-23 signaling; Chylomicron assembly; VLDL assembly; LDL r…	VEGFA-VEGFR2 signaling; Type I collagen synthesis in the context of osteogenesis imperfecta	13	0	2.1	643.8	489.8	737.9	530.8	37.2	20.4	7.3	9.4	508.4	508.2	36.7	676.1	733	681.4	41.5		638.4	High	High	High	High
FALSE	High	Master Protein	P22314	Ubiquitin-like modifier-activating enzyme 1 OS=Homo sapiens OX=9606 GN=UBA1 PE=1 SV=3	0	52.078	20	12	12	12	1058	117.8	5.76	38.15	12	protein metabolism;other metabolic processes;stress response	cytosol;mitochondrion;nucleus;other cell component	other molecular function	Pf00899, Pf09358, Pf10585, Pf16190, Pf16191	7317	ENSG00000130985	UBA1	hsa:7317; P22314; Q5JRR8; Q96E13	Synthesis of active ubiquitin: roles of E1 and E2 enzymes; Antigen processing: Ubiquitination & Proteasome degradation	Proteasome degradation; Parkin-ubiquitin proteasomal system pathway; Parkinson's disease pathway	5	0		155.1	140.1	181.9	160.4	9.5	5.2		6.5	133.3	163.5	9.5	180.2	191	185.5	9.1		203.9	Not Found	High	High	High
FALSE	High	Master Protein	P55795	Heterogeneous nuclear ribonucleoprotein H2 OS=Homo sapiens OX=9606 GN=HNRNPH2 PE=1 SV=1	0	50.488	40	14	16	8	449	49.2	6.3	33.7	14	other biological processes	cytosol;nucleus;other cell component		Pf00076, Pf08080	3188	ENSG00000126945	HNRNPH2	A1L400; hsa:3188; P55795; Q9HHA7	mRNA Splicing - Major Pathway; Processing of Capped Intron-Containing Pre-mRNA	mRNA processing	3	0		46.4	47	60.6	46.3	2.1				40.8	46.2	4.9	54	51.7	50			56.7	Not Found	High	High	High
FALSE	High	Master Protein	Q9P2E9	Ribosome-binding protein 1 OS=Homo sapiens OX=9606 GN=RRBP1 PE=1 SV=5	0	49.568	12	13	14	13	1410	152.4	8.6	37.49	13	protein metabolism;other metabolic processes;transport	other membranes;ER/Golgi;translational apparatus	other molecular function	Pf05104	6238	ENSG00000125844	RRBP1	A0A0A0MRV0; A2A2S6; A6NCN6; hsa:6238; O75300; O75301; Q5W165; Q96SB2; Q9BWP1; Q9H476; Q9P2E9	Signaling by ALK fusions and activated point mutants	Ectoderm differentiation	2	0		145.4	116.8	154.2	121.8	8.5	2.4	2.1		111	123.7	8.5	146.5	133.6	147.1	10		139.6	Not Found	High	High	High
FALSE	High	Master Protein	P55265	Double-stranded RNA-specific adenosine deaminase OS=Homo sapiens OX=9606 GN=ADAR PE=1 SV=4	0	49.508	18	12	15	12	1226	136	8.65	30.47	12	cell organization and biogenesis;RNA metabolism OR transcription;other metabolic processes;stress response;transport;developmental processes;other biological processes	nucleus;other cell component	nucleic acid binding activity;other molecular function	Pf00035, Pf02137, Pf02295	103	ENSG00000160710	ADAR	B1AQQ9; B1AQR0; D3DV76; hsa:103; O15223; O43859; O43860; P55265; Q9BYM3; Q9BYM4	Interferon alpha/beta signaling; C6 deamination of adenosine; Formation of editosomes by ADAR proteins	Measles virus infection; Cytosolic DNA-sensing pathway	5	0	2.3	254.6	213.8	295.5	254.7	8.2	7.7		7	220.7	236	10.8	276.6	310.3	261.3	11.4		280.3	High	High	High	High
FALSE	High	Master Protein	Q6PKG0	La-related protein 1 OS=Homo sapiens OX=9606 GN=LARP1 PE=1 SV=2	0	49.492	16	10	13	10	1096	123.4	8.82	30.46	10	cell cycle OR cell proliferation;protein metabolism;other metabolic processes;stress response;signal transduction;other biological processes	cytosol;other cell component	translation activity;nucleic acid binding activity;other molecular function	Pf05383	23367	ENSG00000155506	LARP1	hsa:23367; O94836; Q6PKG0; Q8N4M2; Q8NB73; Q9UFD7	SARS-CoV-2 activates/modulates innate and adaptive immune responses	Perturbations to host-cell autophagy, induced by SARS-CoV-2 proteins; SARS-CoV-2 innate immunity evasion and cell-specific immune response; Network map of SARS-CoV-2 signaling pathway	4	0	2.3	96.3	86.7	112	98.6	2.2	3.1			107.7	97.4	1.9	110.1	105.7	93.4	11.5		116.8	High	High	High	High
FALSE	High	Master Protein	P62701	40S ribosomal protein S4, X isoform OS=Homo sapiens OX=9606 GN=RPS4X PE=1 SV=2	0	49.166	42	9	44	9	263	29.6	10.15	74.34	9	protein metabolism;other metabolic processes;other biological processes	cytosol;translational apparatus;nucleus;other cell component	nucleic acid binding activity;other molecular function	Pf00467, Pf00900, Pf01479, Pf08071, Pf16121	6191	ENSG00000198034	RPS4X	hsa:6191; P12631; P12750; P27576; P55831; P62701; Q14727; Q6IPY4	Major pathway of rRNA processing in the nucleolus and cytosol; Regulation of expression of SLITs and ROBOs; L13a-mediated translational silencing of Ceruloplasmin expression; Translation initiation complex formation; Formation of a pool of free 40S subunits; Formation of the ternary complex, and subsequently, the 43S complex; Ribosomal scanning and start codon recognition; GTP hydrolysis and join…	Cytoplasmic ribosomal proteins	19	0		233.4	132.8	266.6	141.9	12.1		3.1	2.1	156	164	14.2	242.8	293.8	225.4	13.1		179	Not Found	High	High	High
FALSE	High	Master Protein	P10809	60 kDa heat shock protein, mitochondrial OS=Homo sapiens OX=9606 GN=HSPD1 PE=1 SV=2	0	48.817	29	10	19	10	573	61	5.87	32.97	10	cell cycle OR cell proliferation;cell organization and biogenesis;protein metabolism;DNA metabolism;other metabolic processes;stress response;transport;developmental processes;signal transduction;other biological processes	non-structural extracellular;plasma membrane;other membranes;cytosol;cytoskeleton;mitochondrion;other cytoplasmic organelle;other cell component	nucleic acid binding activity;other molecular function	Pf00118	3329	ENSG00000144381	HSPD1	B2R5M6; B7Z712; hsa:3329; P10809; Q38L19; Q9UCR6	Mitochondrial protein import; TFAP2A acts as a transcriptional repressor during retinoic acid induced cell differentiation	Apoptosis-related network due to altered Notch3 in ovarian cancer; Sudden infant death syndrome (SIDS) susceptibility pathways	4	0	6.4	890.8	560.8	1096.1	621.7	51	22.4	11.1	16.8	577.7	593.1	44.6	906.9	1202.5	931.8	39.2	2	756	High	High	High	High
FALSE	High	Master Protein	Q99700	Ataxin-2 OS=Homo sapiens OX=9606 GN=ATXN2 PE=1 SV=2	0	48.578	12	10	13	10	1313	140.2	9.57	29.42	10	cell organization and biogenesis;RNA metabolism OR transcription;other metabolic processes;transport;other biological processes	cytosol;ER/Golgi;other cell component	signal transduction activity or receptor binding;nucleic acid binding activity	Pf06741, Pf07145, Pf14438	6311	ENSG00000204842	ATXN2	A6NLD4; hsa:6311; Q24JQ7; Q6ZQZ7; Q99493; Q99700		Parkinson's disease pathway; EGF/EGFR signaling pathway	2	0	2	200.9	192.3	221.4	197.6	8.1	7.4		5.3	178.5	196.9	11.7	220	225.1	201.2	18.1		228.8	High	High	High	High
FALSE	High	Master Protein	Q13310	Polyadenylate-binding protein 4 OS=Homo sapiens OX=9606 GN=PABPC4 PE=1 SV=1	0	48.377	27	10	12	5	644	70.7	9.26	32.28	10	protein metabolism;RNA metabolism OR transcription;other metabolic processes;stress response;other biological processes	cytosol;nucleus;other cell component	nucleic acid binding activity	Pf00076, Pf00658	8761	ENSG00000090621	PABPC4	B1ANQ8; hsa:8761; Q13310; Q4VC03; Q6P0N3			0	0		162	135.9	169.5	139.5	10.7	7.6		2.2	136.8	141.4	10.3	154.9	156.7	155.1	3.9		152.8	Not Found	High	High	High
FALSE	High	Master Protein	P35527	Keratin, type I cytoskeletal 9 OS=Homo sapiens OX=9606 GN=KRT9 PE=1 SV=3	0	48.324	22	9	11	9	623	62	5.24	32.11	9	cell organization and biogenesis;other biological processes	cytosol;cytoskeleton	cytoskeletal activity	Pf00038	3857	ENSG00000171403	KRT9	hsa:3857; O00109; P35527; Q0IJ47; Q14665	Formation of the cornified envelope		2	0		10.9	18.7	23.5	16.8					32.8	18.6		39.8	17.2	33.6			13.8	High	High	High	High
FALSE	High	Master Protein	Q8WX93	Palladin OS=Homo sapiens OX=9606 GN=PALLD PE=1 SV=3	0	48.254	14	10	12	10	1383	150.5	7.09	41.53	10	cell adhesion;cell organization and biogenesis;developmental processes;other biological processes	plasma membrane;other membranes;cytosol;cytoskeleton;mitochondrion;nucleus;other cell component	cytoskeletal activity;other molecular function	Pf07679	23022	ENSG00000129116	PALLD	B3KTG2; B5MD56; B7ZMM5; hsa:23022; Q7L3E0; Q7Z3W0; Q86WE8; Q8N1M2; Q8WX93; Q9UGA0; Q9UQF5; Q9Y2J6; Q9Y3E9			0	0		173.4	82.7	183.6	95.6	8.8			2.7	87.5	104	9.6	169.1	180.3	162.9	3.7		116.1	Not Found	High	High	High
FALSE	High	Master Protein	Q5TEC6	Histone H3-7 OS=Homo sapiens OX=9606 GN=H3-7 PE=1 SV=1	0	48.136	68	17	56	2	136	15.4	11.27	33.21	17		other cell component	nucleic acid binding activity;other molecular function	Pf00125		ENSG00000273213	H3-7	Q5TEC6			0	0	2.6	173.1	100.3	231.5	91.3	12	4.9	3.3	3.3	108.9	96.6	15.9	201.3	269.4	246.7	9.2	2.1	120.7	High	High	High	High
FALSE	High	Master Protein	P62805	Histone H4 OS=Homo sapiens OX=9606 GN=H4C16 PE=1 SV=2	0	47.933	62	13	120	13	103	11.4	11.36	133.38	13	cell organization and biogenesis;other biological processes	non-structural extracellular;nucleus;other cell component	nucleic acid binding activity;other molecular function	Pf15511	121504; 554313; 8294; 8359; 8360; 8361; 8362; 8363; 8364; 8365; 8366; 8367; 8368; 8370	ENSG00000158406; ENSG00000197061; ENSG00000197238; ENSG00000197837; ENSG00000270276; ENSG00000270882; ENSG00000273542; ENSG00000274618; ENSG00000275126; ENSG00000276180; ENSG00000276966; ENSG00000277157; ENSG00000278637; ENSG00000278705	H4C1; H4C11; H4C12; H4C13; H4C14; H4C15; H4C16; H4C2; H4C3; H4C4; H4C5; H4C6; H4C8; H4C9	A2VCL0; hsa:121504; hsa:554313; hsa:8294; hsa:8359; hsa:8360; hsa:8361; hsa:8362; hsa:8363; hsa:8364; hsa:8365; hsa:8366; hsa:8367; hsa:8368; hsa:8370; P02304; P02305; P62805; Q6DRA9; Q6FGB8; Q6NWP7	PRC2 methylates histones and DNA; HDACs deacetylate histones; ERCC6 (CSB) and EHMT2 (G9a) positively regulate rRNA expression; Activation of anterior HOX genes in hindbrain development during early embryogenesis; Oxidative Stress Induced Senescence; Senescence-Associated Secretory Phenotype (SASP); RNA Polymerase I Promoter Opening; RUNX1 regulates transcription of genes involved in differentiati…	Gastric cancer network 1; Histone modifications; 22q11.2 copy number variation syndrome; Male infertility; 11p11.2 copy number variation syndrome ; Type II interferon signaling	51	0	3.4	2049.1	1783.1	2292.3	1929.3	89	34.2	7.3	40.6	1861.9	1889.2	100.3	2104.6	2284.3	2089.3	151	2.1	2229.5	High	High	High	High
FALSE	High	Master Protein	Q15365	Poly(rC)-binding protein 1 OS=Homo sapiens OX=9606 GN=PCBP1 PE=1 SV=2	0	47.735	40	10	13	7	356	37.5	7.09	48.95	10	RNA metabolism OR transcription;other metabolic processes;other biological processes	cytosol;nucleus;other cell component	nucleic acid binding activity;other molecular function	Pf00013	5093	ENSG00000169564	PCBP1	hsa:5093; Q13157; Q14975; Q15365	mRNA Splicing - Major Pathway; Processing of Capped Intron-Containing Pre-mRNA	Ferroptosis	3	1		210.6	153.5	247.5	150.3	2.7			2.3	154.6	156.1	5.8	225.3	265.6	218.9	9.1		183.2	Not Found	High	High	High
FALSE	High	Master Protein	P62979	Ubiquitin-40S ribosomal protein S27a OS=Homo sapiens OX=9606 GN=RPS27A PE=1 SV=2	0	47.698	53	9	44	3	156	18	9.64	135.56	9	protein metabolism;other metabolic processes;other biological processes	plasma membrane;other membranes;cytosol;mitochondrion;ER/Golgi;translational apparatus;nucleus;other cytoplasmic organelle;other cell component	other molecular function	Pf00240, Pf01599	6233	ENSG00000143947	RPS27A	hsa:6233; P02248; P02249; P02250; P14798; P62979; P62988; Q29120; Q6LBL4; Q6LDU5; Q8WYN8; Q91887; Q91888; Q9BQ77; Q9BWD6; Q9BX98; Q9UEF2; Q9UEG1; Q9UEK8; Q9UPK7	Separation of Sister Chromatids; The role of GTSE1 in G2/M progression after G2 checkpoint; Aggrephagy; L13a-mediated translational silencing of Ceruloplasmin expression; Translation initiation complex formation; Formation of a pool of free 40S subunits; Formation of the ternary complex, and subsequently, the 43S complex; Ribosomal scanning and start codon recognition; GTP hydrolysis and joining …	Cytoplasmic ribosomal proteins	200	5	8	567.6	601.6	654.8	650.7	21.5	8.4	6.4	7.5	639.3	619.8	27.3	618.6	660.5	643.6	47.3		755.5	Not Found	High	High	High
FALSE	High	Master Protein	Q6P2Q9	Pre-mRNA-processing-splicing factor 8 OS=Homo sapiens OX=9606 GN=PRPF8 PE=1 SV=2	0	47.536	9	14	14	14	2335	273.4	8.84	25.94	14	cell organization and biogenesis;RNA metabolism OR transcription;other metabolic processes;other biological processes	nucleus	nucleic acid binding activity;other molecular function	Pf01398, Pf08082, Pf08083, Pf08084, Pf10596, Pf10597, Pf10598, Pf12134	10594	ENSG00000174231; ENSG00000274442	PRPF8	hsa:10594; O14547; O75965; Q6P2Q9	mRNA Splicing - Major Pathway; mRNA Splicing - Minor Pathway	mRNA processing	3	0	1.9	370.4	244.1	341.9	282.2	16.3	10.9		1.8	206.4	387.7	19.8	424.2	412.7	410.3	25.6		337	High	High	High	High
FALSE	High	Master Protein	P49750	YLP motif-containing protein 1 OS=Homo sapiens OX=9606 GN=YLPM1 PE=1 SV=4	0	47.506	9	14	16	14	2146	241.5	6.55	31.91	14	other biological processes	cytosol;nucleus		Pf13671	56252	ENSG00000119596	YLPM1	hsa:56252; P49750; P49752; Q96I64; Q9P1V7			0	0		173.7	151.8	210.5	167.4	11.8	1.6			178.8	187.4	6.9	203.9	207.1	185.6	9		203.6	Not Found	High	High	High
FALSE	High	Master Protein	Q13242	Serine/arginine-rich splicing factor 9 OS=Homo sapiens OX=9606 GN=SRSF9 PE=1 SV=1	0	47.504	57	14	16	14	221	25.5	8.65	35.06	14	cell organization and biogenesis;RNA metabolism OR transcription;other metabolic processes;other biological processes	nucleus	other molecular function	Pf00076	8683	ENSG00000111786	SRSF9	hsa:8683; Q13242; Q52LD1	mRNA Splicing - Major Pathway; Transport of Mature mRNA derived from an Intron-Containing Transcript; mRNA 3'-end processing; RNA Polymerase II Transcription Termination	mRNA processing	6	0		204.6	202.9	203.8	214.3	15.9	4.7	3.8	7.9	214	223.8	9.3	214.7	200.5	207.5	14.6		242.1	Not Found	High	High	High
FALSE	High	Master Protein	Q9H0D6	5'-3' exoribonuclease 2 OS=Homo sapiens OX=9606 GN=XRN2 PE=1 SV=1	0	47.487	19	13	14	13	950	108.5	7.47	33.02	13	RNA metabolism OR transcription;other metabolic processes;developmental processes;other biological processes	nucleus;other cell component	nucleic acid binding activity;other molecular function	Pf03159, Pf17846	22803	ENSG00000088930	XRN2	hsa:22803; Q3L8N4; Q6KGZ9; Q9BQL1; Q9H0D6; Q9NTW0; Q9NXS6; Q9UL53	Association of TriC/CCT with target proteins during biosynthesis; Major pathway of rRNA processing in the nucleolus and cytosol	mRNA processing	3	0		116.7	91.2	116.6	115.3	4.7				90	106.7	7.6	127.9	130.6	115.4	8.9		132.4	Not Found	High	High	High
FALSE	High	Master Protein	Q15654	Thyroid receptor-interacting protein 6 OS=Homo sapiens OX=9606 GN=TRIP6 PE=1 SV=3	0	46.67	29	9	9	9	476	50.3	7.37	32.05	9	cell adhesion;cell organization and biogenesis;developmental processes;other biological processes	plasma membrane;other membranes;cytosol;cytoskeleton;nucleus;other cell component	signal transduction activity or receptor binding;other molecular function	Pf00412	7205	ENSG00000087077	TRIP6	A4D2E7; F2ZC07; F2ZC08; hsa:7205; O15170; O15275; Q15654; Q9BTB2; Q9BUE5; Q9BXP3; Q9UNT4			0	0																			Not Found	High	High	High
FALSE	High	Master Protein	P84103	Serine/arginine-rich splicing factor 3 OS=Homo sapiens OX=9606 GN=SRSF3 PE=1 SV=1	0	46.661	49	11	17	10	164	19.3	11.65	41.15	11	RNA metabolism OR transcription;other metabolic processes;transport;other biological processes	nucleus;other cell component	nucleic acid binding activity;other molecular function	Pf00076	6428	ENSG00000112081	SRSF3	B4E241; hsa:6428; O08831; P23152; P84103; Q5R3K0	mRNA Splicing - Major Pathway; Transport of Mature mRNA derived from an Intron-Containing Transcript; mRNA 3'-end processing; RNA Polymerase II Transcription Termination	mRNA processing	6	0		303.4	328.9	365.4	354.4	7.4	4.4	2.2	9.3	319.8	298	20.3	350.9	356.6	363.9	29.3		450.6	Not Found	High	High	High
FALSE	High	Master Protein	Q14683	Structural maintenance of chromosomes protein 1A OS=Homo sapiens OX=9606 GN=SMC1A PE=1 SV=2	0	46.439	15	11	13	11	1233	143.1	7.64	25.13	11	cell cycle OR cell proliferation;cell organization and biogenesis;DNA metabolism;other metabolic processes;stress response;other biological processes	cytosol;cytoskeleton;nucleus;other cell component	nucleic acid binding activity;other molecular function	Pf02463, Pf06470	8243	ENSG00000072501	SMC1A	hsa:8243; O14995; Q14683; Q16351; Q2M228	Separation of Sister Chromatids; Resolution of Sister Chromatid Cohesion; Estrogen-dependent gene expression; SUMOylation of DNA damage response and repair proteins; Meiotic synapsis; Establishment of Sister Chromatid Cohesion; Cohesin Loading onto Chromatin	miRNA regulation of DNA damage response; Cell cycle; Retinoblastoma gene in cancer; Constitutive androstane receptor pathway; Nuclear receptors meta-pathway; Pathways affected in adenoid cystic carcinoma; ATM signaling in development and disease ; mRNA processing; Regulation of sister chromatid separation at the metaphase-anaphase transition; Rett syndrome causing genes; CAMKK2 pathway; Cohesin c…	21	0		239.9	170.5	276.1	184.3	19.1	2.4	3.3	2.5	162.3	189.2	12.6	235.1	282.2	248.7	17.7		224.8	High	High	High	High
FALSE	High	Master Protein	P05023	Sodium/potassium-transporting ATPase subunit alpha-1 OS=Homo sapiens OX=9606 GN=ATP1A1 PE=1 SV=1	0	46.228	13	9	16	9	1023	112.8	5.49	35.27	9	transport;other biological processes	plasma membrane;other membranes;cytoskeleton;ER/Golgi;other cell component	transporter activity;other molecular function	Pf00122, Pf00689, Pf00690, Pf13246	476	ENSG00000163399	ATP1A1	B2RBR6; B7Z2T5; B7Z3U6; F5H3A1; hsa:476; P05023; Q16689; Q6LDM4; Q9UCN1; Q9UJ20; Q9UJ21	Potential therapeutics for SARS; Ion homeostasis; Ion transport by P-type ATPases	Pre-implantation embryo; Proximal tubule transport; Arsenic metabolism and reactive oxygen species generation	6	0		199	131.8	175	157.4	3.9			6.6	94	197.7	13.4	213.6	223.6	200	9.2		180.8	Not Found	High	High	High
FALSE	High	Master Protein	Q6PJT7	Zinc finger CCCH domain-containing protein 14 OS=Homo sapiens OX=9606 GN=ZC3H14 PE=1 SV=1	0	46.153	19	10	10	10	736	82.8	7.31	34.2	10	other biological processes	nucleus;other cell component	nucleic acid binding activity;other molecular function	Pf14608	79882	ENSG00000100722	ZC3H14	A8MY46; B4DXU8; B4DZW7; B4E2H4; G3V5R4; hsa:79882; Q6MZU4; Q6PJ32; Q6PJT7; Q6PUI6; Q6PUI8; Q86TQ5; Q86TW0; Q86TW1; Q8NCT6; Q8NCZ3; Q8TDE2; Q9HAC9; Q9Y5A0			0	0		133.9	106.6	142.8	122.2	5.2	7.2			137.2	126.7	2.8	145.3	144.9	135.9	8.5		148.1	Not Found	High	High	High
FALSE	High	Master Protein	P52597	Heterogeneous nuclear ribonucleoprotein F OS=Homo sapiens OX=9606 GN=HNRNPF PE=1 SV=3	0	46.144	39	12	13	10	415	45.6	5.58	28.57	12	RNA metabolism OR transcription;other metabolic processes;other biological processes	plasma membrane;other membranes;cytosol;nucleus;other cell component	nucleic acid binding activity	Pf00076, Pf08080	3185	ENSG00000169813	HNRNPF	B3KM84; hsa:3185; P52597; Q5T0N2; Q96AU2	mRNA Splicing - Major Pathway; FGFR2 alternative splicing; Processing of Capped Intron-Containing Pre-mRNA; Gene and protein expression by JAK-STAT signaling after Interleukin-12 stimulation	MECP2 and associated Rett syndrome	5	0	2.4	130.9	106.9	157.9	105.8	12.2	7			99.1	116.9	10.5	144.9	166.5	135.5	8.4		146.8	High	High	High	High
FALSE	High	Master Protein	Q15599	Na(+)/H(+) exchange regulatory cofactor NHE-RF2 OS=Homo sapiens OX=9606 GN=SLC9A3R2 PE=1 SV=2	0	46.081	51	12	19	12	337	37.4	7.93	29.54	12	cell organization and biogenesis;other biological processes	plasma membrane;other membranes;nucleus;other cell component	signal transduction activity or receptor binding;other molecular function	Pf00595, Pf09007	9351	ENSG00000065054	NHERF2	D3DU84; D3DU85; H3BSV6; hsa:9351; O00272; O00556; Q15599; Q3KQY7			0	0		161.9	155.5	182.2	162.5	12.8	9.2	2.8	5.2	156.5	157.7	14.3	162.8	184.9	163.9	6.7		201.1	Not Found	High	High	High
FALSE	High	Master Protein	Q9UNZ2	NSFL1 cofactor p47 OS=Homo sapiens OX=9606 GN=NSFL1C PE=1 SV=2	0	46.027	30	12	20	12	370	40.5	5.1	35.6	12	cell cycle OR cell proliferation;cell organization and biogenesis;protein metabolism;other metabolic processes;other biological processes	cytosol;cytoskeleton;ER/Golgi;nucleus;other cell component	other molecular function	Pf00789, Pf08059, Pf14555	55968	ENSG00000088833	NSFL1C	A2A2L1; B2RD74; hsa:55968; Q5JXA4; Q5JXA5; Q7Z533; Q9H102; Q9NVL9; Q9UI06; Q9UNZ2	RHOH GTPase cycle	Alstrom syndrome	2	0		260.4	32.7	312.1	28.4	9.9	2			33.2	39	14.2	266	311.6	250.1			33.2	Not Found	High	High	High
FALSE	High	Master Protein	Q7KZ85	Transcription elongation factor SPT6 OS=Homo sapiens OX=9606 GN=SUPT6H PE=1 SV=2	0	45.937	9	9	10	9	1726	198.9	4.91	32.69	9	cell organization and biogenesis;RNA metabolism OR transcription;other metabolic processes;transport;developmental processes;other biological processes	nucleus	nucleic acid binding activity;other molecular function	Pf00575, Pf14632, Pf14633, Pf14635, Pf14639, Pf14641, Pf17674	6830	ENSG00000109111	SUPT6H	A7E2B4; hsa:6830; Q15737; Q6GMQ4; Q7KYW9; Q7KZ85; Q7LDK4; Q8N526; Q92775; Q96AH3; Q9BTH9; Q9BTI2	Formation of RNA Pol II elongation complex ; RNA Polymerase II Pre-transcription Events		3	0		28.5	25.3	30.3	24.7					28.2	26.1	2.3	27.5	30.8	35.6			26.5	Not Found	High	High	High
FALSE	High	Master Protein	Q7Z2W4	Zinc finger CCCH-type antiviral protein 1 OS=Homo sapiens OX=9606 GN=ZC3HAV1 PE=1 SV=3	0	45.622	21	10	18	10	902	101.4	8.4	40.53	10	stress response;other biological processes	cytosol;nucleus;other cell component	other molecular function	Pf00644, Pf02825, Pf18606, Pf18633	56829	ENSG00000105939	ZC3HAV1	A4D1R2; A4D1S4; hsa:56829; Q7Z2W4; Q8IW57; Q8TAJ3; Q96N79; Q9H8R9; Q9P0Y7	Signaling by BRAF and RAF1 fusions		1	0		90.3	69.1	86.2	78.7					66.4	85.3		88.3	90.3	90.9	5.8		91.5	Not Found	High	High	High
FALSE	High	Master Protein	O14497	AT-rich interactive domain-containing protein 1A OS=Homo sapiens OX=9606 GN=ARID1A PE=1 SV=3	0	45.399	8	9	10	9	2285	241.9	6.7	28.8	9	cell organization and biogenesis;RNA metabolism OR transcription;developmental processes;signal transduction;other biological processes	nucleus;other cell component	nucleic acid binding activity;other molecular function	Pf01388, Pf12031	8289	ENSG00000117713	ARID1A	D3DPL1; hsa:8289; O14497; Q53FK9; Q5T0W1; Q5T0W2; Q5T0W3; Q8NFD6; Q96T89; Q9BY33; Q9HBJ5; Q9UPZ1	RUNX1 interacts with co-factors whose precise effect on RUNX1 targets is not known; RMTs methylate histone arginines	Androgen receptor network in prostate cancer; Pathways affected in adenoid cystic carcinoma; Tumor suppressor activity of SMARCB1; Thermogenesis; Kleefstra syndrome	7	0																			Not Found	High	High	High
FALSE	High	Master Protein	P62263	40S ribosomal protein S14 OS=Homo sapiens OX=9606 GN=RPS14 PE=1 SV=3	0	45.274	50	9	15	9	151	16.3	10.05	44.11	9	cell organization and biogenesis;protein metabolism;RNA metabolism OR transcription;other metabolic processes;other biological processes	cytosol;translational apparatus;nucleus;other cell component	nucleic acid binding activity;other molecular function	Pf00411	6208	ENSG00000164587	RPS14	B2R5G5; D3DQG5; hsa:6208; P06366; P62263; Q5BJI0	Major pathway of rRNA processing in the nucleolus and cytosol; Regulation of expression of SLITs and ROBOs; L13a-mediated translational silencing of Ceruloplasmin expression; Translation initiation complex formation; Formation of a pool of free 40S subunits; Formation of the ternary complex, and subsequently, the 43S complex; Ribosomal scanning and start codon recognition; GTP hydrolysis and join…	Cytoplasmic ribosomal proteins	20	0		326.5	103.4	397.6	101.9	16.1				103.3	122.4	16.9	338.2	398.2	305.7	7.4		118.7	Not Found	High	High	High
FALSE	High	Master Protein	O43175	D-3-phosphoglycerate dehydrogenase OS=Homo sapiens OX=9606 GN=PHGDH PE=1 SV=4	0	45.224	30	9	14	9	533	56.6	6.71	47.01	9	cell cycle OR cell proliferation;cell organization and biogenesis;other metabolic processes;developmental processes;other biological processes	cytosol	other molecular function	Pf00389, Pf02826, Pf19304	26227	ENSG00000092621	PHGDH	B2RD08; hsa:26227; O43175; Q5SZU3; Q9BQ01	Serine biosynthesis	Trans-sulfuration, one-carbon metabolism and related pathways; Clear cell renal cell carcinoma pathways; Neuroinflammation and glutamatergic signaling; Amino acid metabolism in triple-negative breast cancer cells	5	0		161.9	154.7	188.5	156.6	9.1	5.9			162.4	161.7	12	177.9	194.3	168.4	11.4		188.6	Not Found	High	High	High
FALSE	High	Master Protein	Q9NZM1	Myoferlin OS=Homo sapiens OX=9606 GN=MYOF PE=1 SV=1	0	45.047	9	12	12	12	2061	234.6	6.18	28.63	12	cell organization and biogenesis;stress response;other biological processes	plasma membrane;other membranes;ER/Golgi;nucleus;other cell component	other molecular function	Pf00168, Pf08150, Pf08151, Pf08165, Pf16165	26509	ENSG00000138119	MYOF	B3KQN5; hsa:26509; Q5VWW2; Q5VWW3; Q5VWW4; Q5VWW5; Q7Z642; Q8IWH0; Q9HBU3; Q9NZM0; Q9NZM1; Q9ULL3; Q9Y4U4		Aryl hydrocarbon receptor pathway; Nuclear receptors meta-pathway; Hepatitis C and hepatocellular carcinoma	3	0		40.8	22.7	39.8	31.5	3.8				23.3	31.2	5.4	37.8	43	37.2			31.9	Not Found	High	High	High
FALSE	High	Master Protein	P55209	Nucleosome assembly protein 1-like 1 OS=Homo sapiens OX=9606 GN=NAP1L1 PE=1 SV=1	0	44.738	20	5	7	4	391	45.3	4.46	30.59	5	cell organization and biogenesis;DNA metabolism;other metabolic processes;developmental processes;other biological processes	nucleus;other cell component	other molecular function	Pf00956	4673	ENSG00000187109	NAP1L1	B3KNT8; B3KV44; hsa:4673; P55209		VEGFA-VEGFR2 signaling; Overlap between signal transduction pathways contributing to LMNA laminopathies	2	0	2.7	418.2	93.9	407.3	104.6	22.3		2.3		100.1	121.3	21.8	401.3	439.3	443.3	15.7		107.7	High	High	High	High
FALSE	High	Master Protein	Q15424	Scaffold attachment factor B1 OS=Homo sapiens OX=9606 GN=SAFB PE=1 SV=4	0	44.632	17	15	16	10	915	102.6	5.47	23.88	15	cell organization and biogenesis;signal transduction;other biological processes	nucleus;other cell component	nucleic acid binding activity;other molecular function	Pf00076, Pf02037	6294	ENSG00000160633	SAFB	A0AV56; B7Z5B6; B7ZLP6; F5H0H3; hsa:6294; O60406; Q15424; Q59HH8	SUMOylation of transcription cofactors	Interleukin-1 (IL-1) structural pathway	2	0	2.2	125.3	120	133.7	125	10.1				125.7	117.1	4.3	124.8	136.3	133.7	3.9		150.9	High	High	High	High
FALSE	High	Master Protein	P51991	Heterogeneous nuclear ribonucleoprotein A3 OS=Homo sapiens OX=9606 GN=HNRNPA3 PE=1 SV=2	0	44.389	26	10	51	9	378	39.6	9.01	49.78	10	RNA metabolism OR transcription;other metabolic processes;transport	nucleus;other cell component	transporter activity;nucleic acid binding activity	Pf00076	220988	ENSG00000170144	HNRNPA3	D3DPF4; hsa:220988; P51991; Q53RW7; Q6URK5	mRNA Splicing - Major Pathway; Processing of Capped Intron-Containing Pre-mRNA		2	0		216.5	166.1	237.5	179.8	5.8	2.5		2.6	182.2	171.1	8.1	220.9	255.5	199.7	10		229.9	Not Found	High	High	High
FALSE	High	Master Protein	P07919	Cytochrome b-c1 complex subunit 6, mitochondrial OS=Homo sapiens OX=9606 GN=UQCRH PE=1 SV=2	0	44.238	85	7	13	7	91	10.7	4.44	50.85	7	other metabolic processes;transport	other membranes;mitochondrion	transporter activity	Pf02320	7388	ENSG00000173660	UQCRH	B2R4V9; D3DQ18; hsa:7388; P07919; Q5TDF6; Q6LDB8; Q9BQ91	Respiratory electron transport	Electron transport chain: OXPHOS system in mitochondria; Nonalcoholic fatty liver disease; Mitochondrial complex III assembly	4	0		243.5	257.7	287.5	241.9	11.4	7	6	8.2	283.7	243.9	18.6	259.8	290.5	274.9	16.3	3.3	332.4	Not Found	High	High	High
FALSE	High	Master Protein	Q9Y4H2	Insulin receptor substrate 2 OS=Homo sapiens OX=9606 GN=IRS2 PE=1 SV=2	0	44.219	16	8	8	8	1338	137.2	8.65	30.25	8	cell cycle OR cell proliferation;other metabolic processes;developmental processes;signal transduction;other biological processes	plasma membrane;other membranes;cytosol;other cell component	signal transduction activity or receptor binding;other molecular function	Pf00169, Pf02174	8660	ENSG00000185950	IRS2	hsa:8660; Q96RR2; Q9BZG0; Q9Y4H2; Q9Y6I5	RET signaling; RAF/MAP kinase cascade; Erythropoietin activates RAS; Signal attenuation; PIP3 activates AKT signaling; Constitutive Signaling by Aberrant PI3K in Cancer; PI5P, PP2A and IER3 Regulate PI3K/AKT Signaling; Erythropoietin activates Phosphoinositide-3-kinase (PI3K); PI3K Cascade; Interleukin-7 signaling; PI3K/AKT activation; Growth hormone receptor signaling; Signaling by Leptin; Eryth…	Prolactin signaling pathway; Alzheimer's disease and miRNA effects; Adipogenesis; Brain-derived neurotrophic factor (BDNF) signaling pathway; Alpha 6 beta 4 signaling pathway; Farnesoid X receptor pathway; Nuclear receptors meta-pathway; Transcription factor regulation in adipogenesis; Angiopoietin-like protein 8 regulatory pathway; Focal adhesion: PI3K-Akt-mTOR-signaling pathway; Leptin-insulin …	38	0																			Not Found	High	High	High
FALSE	High	Master Protein	P49368	T-complex protein 1 subunit gamma OS=Homo sapiens OX=9606 GN=CCT3 PE=1 SV=4	0	44.037	30	13	16	13	545	60.5	6.49	29.19	13	cell organization and biogenesis;transport;other biological processes	cytosol;cytoskeleton;other cell component	other molecular function	Pf00118	7203	ENSG00000163468	CCT3	A6NE14; hsa:7203; P49368; Q5SZY1; Q9BR64	Formation of tubulin folding intermediates by CCT/TriC; BBSome-mediated cargo-targeting to cilium; Association of TriC/CCT with target proteins during biosynthesis; Cooperation of PDCL (PhLP1) and TRiC/CCT in G-protein beta folding; Prefoldin mediated transfer of substrate to CCT/TriC; Folding of actin by CCT/TriC	16p11.2 proximal deletion syndrome	7	0		231.3	165	235.8	190.2	18.2	5.4	2.9	5.1	172.8	197.5	12.4	220.7	252.6	223.1	11.7		251.4	High	High	High	High
FALSE	High	Master Protein	P55036	26S proteasome non-ATPase regulatory subunit 4 OS=Homo sapiens OX=9606 GN=PSMD4 PE=1 SV=1	0	44.011	28	6	10	6	377	40.7	4.79	43.46	6	protein metabolism;other metabolic processes	cytosol;nucleus;other cell component	other molecular function	Pf02809, Pf13519	5710	ENSG00000159352	PSMD4	D3DV16; hsa:5710; P55036; Q5VWC5; Q9NS92	FCERI mediated NF-kB activation; Downstream TCR signaling; Antigen processing: Ubiquitination & Proteasome degradation; Activation of NF-kappaB in B cells; Oxygen-dependent proline hydroxylation of Hypoxia-inducible Factor Alpha; ER-Phagosome pathway; Cross-presentation of soluble exogenous antigens (endosomes); SCF-beta-TrCP mediated degradation of Emi1; APC/C:Cdc20 mediated degradation of Secur…	Proteasome degradation; Alzheimer's disease and miRNA effects; Parkin-ubiquitin proteasomal system pathway; VEGFA-VEGFR2 signaling; Alzheimer's disease	63	0		77.6	53.2	81	69.7	3.1	2.2			70.1	74	6.9	81.3	86.2	85.3	3.7		74.4	Not Found	High	High	High
FALSE	High	Master Protein	P62633	CCHC-type zinc finger nucleic acid binding protein OS=Homo sapiens OX=9606 GN=CNBP PE=1 SV=1	0	43.94	47	7	30	7	177	19.5	7.71	82.01	7	DNA metabolism;other metabolic processes;other biological processes	cytosol;ER/Golgi;nucleus;other cell component	nucleic acid binding activity;other molecular function	Pf00098	7555	ENSG00000169714	CNBP	A8K7V4; B2RAV9; B4DP17; D3DNB9; D3DNC0; D3DNC1; E9PDR7; hsa:7555; P20694; P62633; Q4JGY0; Q4JGY1; Q5QJR0; Q5U0E9; Q6PJI7; Q96NV3	SARS-CoV-2 activates/modulates innate and adaptive immune responses		1	0		125.3	146.7	133.2	125.9	5.5				146.7	143.2	9.1	135.9	163.9	141.6	9.3		172.2	Not Found	High	High	High
FALSE	High	Master Protein	Q7L7L0	Histone H2A type 3 OS=Homo sapiens OX=9606 GN=H2AC25 PE=1 SV=3	0	43.824	54	12	51	4	130	14.1	11.05	81.35	12	cell organization and biogenesis;DNA metabolism;other metabolic processes;stress response	nucleus;other cell component	nucleic acid binding activity;other molecular function	Pf00125, Pf16211	92815	ENSG00000181218; ENSG00000284841	H2AC25	B2R4S4; hsa:92815; Q7L7L0	HCMV Late Events; HCMV Early Events; Ub-specific processing proteases; RMTs methylate histone arginines; UCH proteinases; HDACs deacetylate histones; Metalloprotease DUBs; HATs acetylate histones		8	4		131.8	119.6	153.1	124	2.6	2.2			139.5	131.9	2.9	145.3	164.2	129.5	7.5		158	Not Found	High	High	High
FALSE	High	Master Protein	P53999	Activated RNA polymerase II transcriptional coactivator p15 OS=Homo sapiens OX=9606 GN=SUB1 PE=1 SV=3	0	43.748	57	10	14	10	127	14.4	9.6	28.59	10	RNA metabolism OR transcription;other metabolic processes;signal transduction;other biological processes	nucleus;other cell component	nucleic acid binding activity;other molecular function	Pf02229	10923	ENSG00000113387	SUB1	hsa:10923; P53999; Q96L29			0	0	5.4	426	351.3	424.6	362.8	13.2	5.8	11.8	12.9	391.5	375.1	27.2	423	438.2	411.5	33.1		459.6	High	High	High	High
FALSE	High	Master Protein	Q9NR30	Nucleolar RNA helicase 2 OS=Homo sapiens OX=9606 GN=DDX21 PE=1 SV=5	0	43.649	19	12	16	10	783	87.3	9.28	32.06	12	cell organization and biogenesis;RNA metabolism OR transcription;other metabolic processes;stress response;other biological processes	cytosol;mitochondrion;nucleus;other cell component	nucleic acid binding activity;other molecular function	Pf00270, Pf00271, Pf08152	9188	ENSG00000165732	DDX21	B2RDL0; hsa:9188; Q13436; Q5VX41; Q68D35; Q9NR30	B-WICH complex positively regulates rRNA expression; Major pathway of rRNA processing in the nucleolus and cytosol		2	1		179.1	74.1	209.3	82.4	7.8	2.3			90.4	93.1	8	156.3	215.6	165.5			107.6	Not Found	High	High	High
FALSE	High	Master Protein	P62917	60S ribosomal protein L8 OS=Homo sapiens OX=9606 GN=RPL8 PE=1 SV=2	0	43.256	54	13	23	13	257	28	11.03	26.66	13	protein metabolism;other metabolic processes	cytosol;translational apparatus;other cell component	nucleic acid binding activity;other molecular function	Pf00181, Pf03947	6132	ENSG00000161016	RPL8	A8K094; D3DWN2; hsa:6132; P25120; P62917; Q567Q7; Q969V7; Q9BWQ9	Regulation of expression of SLITs and ROBOs; Major pathway of rRNA processing in the nucleolus and cytosol; L13a-mediated translational silencing of Ceruloplasmin expression; Formation of a pool of free 40S subunits; GTP hydrolysis and joining of the 60S ribosomal subunit; Selenocysteine synthesis; Nonsense Mediated Decay (NMD) enhanced by the Exon Junction Complex (EJC); SRP-dependent cotranslat…	Cytoplasmic ribosomal proteins	14	0	7.9	432	328	471.8	357.3	22.1	5.6		7.1	351.7	348.6	16	424.5	515.2	401.9	23.3		433.1	High	High	High	High
FALSE	High	Master Protein	P53396	ATP-citrate synthase OS=Homo sapiens OX=9606 GN=ACLY PE=1 SV=3	0	43.193	17	13	13	13	1101	120.8	7.33	31.38	13	other metabolic processes	non-structural extracellular;cytosol;nucleus;other cytoplasmic organelle;other cell component	other molecular function	Pf00285, Pf00549, Pf02629, Pf16114	47	ENSG00000131473	ACLY	B4DIM0; B4E3P0; hsa:47; P53396; Q13037; Q9BRL0	Neutrophil degranulation; ChREBP activates metabolic gene expression; Fatty acyl-CoA biosynthesis	Sterol regulatory element-binding proteins (SREBP) signaling; TCA cycle and deficiency of pyruvate dehydrogenase complex (PDHc); Fatty acid biosynthesis; Amino acid metabolism; Lipid metabolism pathway; Clear cell renal cell carcinoma pathways; Metabolic reprogramming in colon cancer	10	0		180.9	158.1	205.4	170.5	18.2			2.6	140.9	182.1	7	202.3	224.5	185.1	7.3		212	Not Found	High	High	High
FALSE	High	Master Protein	P98175	RNA-binding protein 10 OS=Homo sapiens OX=9606 GN=RBM10 PE=1 SV=3	0	43.184	15	10	10	10	930	103.5	5.97	32.25	10	cell cycle OR cell proliferation;RNA metabolism OR transcription;other metabolic processes;other biological processes	nucleus;other cell component	nucleic acid binding activity;other molecular function	Pf00076, Pf00641, Pf01585, Pf17780	8241	ENSG00000182872	RBM10	A0A0A0MR66; C4AM81; hsa:8241; P98175; Q14136; Q5JRR2; Q9BTE4; Q9BTX0; Q9NTB1	mRNA Splicing - Major Pathway; Processing of Capped Intron-Containing Pre-mRNA		2	0		126	118.9	141.4	127	5.1	6.2	2.2		119.9	128.2	6.1	135.9	142.6	142.6	5.8		135	Not Found	High	High	High
FALSE	High	Master Protein	P04264	Keratin, type II cytoskeletal 1 OS=Homo sapiens OX=9606 GN=KRT1 PE=1 SV=6	0	43.18	17	9	9	9	644	66	8.12	28.31	9	cell organization and biogenesis;protein metabolism;other metabolic processes;stress response;other biological processes	non-structural extracellular;plasma membrane;other membranes;cytosol;cytoskeleton;other cell component	bone, tooth or skin structural activity;other molecular function	Pf00038, Pf16208, Pf16210	3848	ENSG00000167768	KRT1	B2RA01; hsa:3848; P04264; P85925; P86104; Q14720; Q6GSJ0; Q9H298	Formation of the cornified envelope; Neutrophil degranulation	Corticotropin-releasing hormone signaling pathway	4	0		62.2	67.7	75.3	81	3.6				88.7	81.8	4	139	79.2	112.3	3.7		86.8	Not Found	High	High	High
FALSE	High	Master Protein	Q15056	Eukaryotic translation initiation factor 4H OS=Homo sapiens OX=9606 GN=EIF4H PE=1 SV=5	0	43.115	54	14	45	14	248	27.4	7.23	28.38	14	protein metabolism;other metabolic processes;other biological processes	cytosol;translational apparatus;other cell component	nucleic acid binding activity	Pf00076	7458	ENSG00000106682	EIF4H	A8K3R1; D3DXF6; D3DXF8; hsa:7458; Q15056	L13a-mediated translational silencing of Ceruloplasmin expression; GTP hydrolysis and joining of the 60S ribosomal subunit; Translation initiation complex formation; Ribosomal scanning and start codon recognition	Translation factors; 7q11.23 copy number variation syndrome	7	0		294.3	208.9	340.2	207.6	8.6			6.4	208.2	188.6	10.6	318.7	395.4	316.3	16.5		229.6	Not Found	High	High	High
FALSE	High	Master Protein	O43143	ATP-dependent RNA helicase DHX15 OS=Homo sapiens OX=9606 GN=DHX15 PE=1 SV=2	0	43.044	17	8	11	8	795	90.9	7.46	28.39	8	RNA metabolism OR transcription;other metabolic processes;stress response;other biological processes	nucleus	nucleic acid binding activity;other molecular function	Pf00270, Pf00271, Pf04408, Pf07717	1665	ENSG00000109606	DHX15	hsa:1665; O43143; Q9NQT7	mRNA Splicing - Major Pathway	mRNA processing	2	0	2.6	203	183.6	255.8	202.2	11.8	3.5		2.4	174.5	190.7	14.5	234.6	238.5	228.5	13.7		242.2	High	High	High	High
FALSE	High	Master Protein	Q96D15	Reticulocalbin-3 OS=Homo sapiens OX=9606 GN=RCN3 PE=1 SV=1	0	43.037	46	11	11	11	328	37.5	4.89	25.77	11	protein metabolism;other metabolic processes;stress response;transport;developmental processes;other biological processes	ER/Golgi;other cell component	other molecular function	Pf13202	57333	ENSG00000142552	RCN3	hsa:57333; Q96D15; Q9HBZ8			0	0																			Not Found	High	High	High
FALSE	High	Master Protein	P34932	Heat shock 70 kDa protein 4 OS=Homo sapiens OX=9606 GN=HSPA4 PE=1 SV=4	0	42.917	16	11	12	9	840	94.3	5.19	28.31	11	cell organization and biogenesis;stress response;transport;other biological processes	non-structural extracellular;cytosol;mitochondrion;nucleus	other molecular function	Pf00012	3308	ENSG00000170606	HSPA4	hsa:3308; O95756; P34932; Q2TAL4; Q9BUK9	Regulation of HSF1-mediated heat shock response	Parkin-ubiquitin proteasomal system pathway	2	2		170.6	124.9	198.3	135.6	11.1	6.2		3	130.1	150.5	7.9	186.9	202.6	170.3	14.5	2	167.1	Not Found	High	High	High
FALSE	High	Master Protein	Q13263	Transcription intermediary factor 1-beta OS=Homo sapiens OX=9606 GN=TRIM28 PE=1 SV=5	0	42.882	19	8	10	8	835	88.5	5.77	39.1	8	cell organization and biogenesis;protein metabolism;DNA metabolism;RNA metabolism OR transcription;other metabolic processes;stress response;developmental processes;other biological processes	nucleus;other cell component	nucleic acid binding activity;kinase activity;other molecular function	Pf00628, Pf00643, Pf14634	10155	ENSG00000130726	TRIM28	hsa:10155; O00677; Q13263; Q7Z632; Q93040; Q96IM1	HCMV Early Events; SUMOylation of transcription cofactors; Generic Transcription Pathway	Corticotropin-releasing hormone signaling pathway; Mesodermal commitment pathway; ATM signaling in development and disease	6	0		92.4	77.6	103.8	93.8	5.5	4		2.4	91	84.4	6.2	96.2	113.2	92.4			99.7	Not Found	High	High	High
FALSE	High	Master Protein	P31327	Carbamoyl-phosphate synthase [ammonia], mitochondrial OS=Homo sapiens OX=9606 GN=CPS1 PE=1 SV=2	0	42.79	7	12	13	12	1500	164.8	6.74	26.16	12	other metabolic processes;stress response;developmental processes;other biological processes	other membranes;mitochondrion;nucleus;other cell component	other molecular function	Pf00117, Pf00988, Pf02142, Pf02786, Pf02787	1373	ENSG00000021826	CPS1	B7Z818; hsa:1373; J3KQL0; O43774; P31327; Q53TL5; Q59HF8; Q7Z5I5	Urea cycle	Amino acid metabolism	2	0		368.2	252.8	385.8	316.7	12	4.2	3.2	10	245.7	355.3	20.5	400.3	419.2	397.6	24.6		368.6	Not Found	High	High	High
FALSE	High	Master Protein	Q16629	Serine/arginine-rich splicing factor 7 OS=Homo sapiens OX=9606 GN=SRSF7 PE=1 SV=1	0	42.754	42	11	13	10	238	27.4	11.82	37.6	11	RNA metabolism OR transcription;other metabolic processes;transport;other biological processes	nucleus;other cell component	nucleic acid binding activity;other molecular function	Pf00076	6432	ENSG00000115875	SRSF7	B4DLU6; G5E9M3; hsa:6432; Q16629; Q564D3	mRNA 3'-end processing; RNA Polymerase II Transcription Termination; Transport of Mature mRNA derived from an Intron-Containing Transcript; mRNA Splicing - Major Pathway; mRNA Splicing - Minor Pathway	mRNA processing	7	0		209.7	146	184.2	191.9	11.1	7.7		5.3	110.5	231	12.9	221.9	215	215.4	16.6		220	Not Found	High	High	High
FALSE	High	Master Protein	Q9UN86	Ras GTPase-activating protein-binding protein 2 OS=Homo sapiens OX=9606 GN=G3BP2 PE=1 SV=2	0	42.623	31	12	13	9	482	54.1	5.55	20.06	12	cell organization and biogenesis;stress response;transport;signal transduction;other biological processes	cytosol;other cell component	nucleic acid binding activity;other molecular function	Pf00076, Pf02136	9908	ENSG00000138757	G3BP2	A8K6X1; hsa:9908; O60606; O75149; Q9UN86; Q9UPA1	SARS-CoV-2 activates/modulates innate and adaptive immune responses		1	0	2.1	212.6	184.3	243.5	183.1	12.8	5.6	2.1	3.1	199.8	210.3	8.5	219.7	233.6	209.3	14.1	2.2	240.9	High	High	High	High
FALSE	High	Master Protein	P47756	F-actin-capping protein subunit beta OS=Homo sapiens OX=9606 GN=CAPZB PE=1 SV=5	0	42.58	38	7	9	7	272	30.6	6	28.73	7	cell organization and biogenesis;other biological processes	other membranes;cytosol;cytoskeleton;other cell component	cytoskeletal activity	Pf01115	832	ENSG00000077549	CAPZB	hsa:832; P47756; Q32Q68; Q5U0L4; Q8TB49; Q9NUC4	MHC class II antigen presentation; Sensory processing of sound by inner hair cells of the cochlea; HSP90 chaperone cycle for steroid hormone receptors (SHR) in the presence of ligand; COPI-mediated anterograde transport; COPI-independent Golgi-to-ER retrograde traffic; RHOD GTPase cycle; RHOF GTPase cycle; Factors involved in megakaryocyte development and platelet production	VEGFA-VEGFR2 signaling	9	0		192.3	166.6	207.3	200.9	10.7	2.3	2.5	2.8	186.1	180.1	6.2	198.4	232.2	223.4	15.5		231.4	Not Found	High	High	High
FALSE	High	Master Protein	P30622	CAP-Gly domain-containing linker protein 1 OS=Homo sapiens OX=9606 GN=CLIP1 PE=1 SV=2	0	42.493	11	8	8	8	1438	162.1	5.36	36.38	8	cell cycle OR cell proliferation;cell organization and biogenesis;other biological processes	other membranes;cytosol;cytoskeleton;nucleus;other cell component	cytoskeletal activity;other molecular function	Pf01302, Pf16641	6249	ENSG00000130779	CLIP1	A0AVD3; hsa:6249; P30622; Q17RS4; Q29RG0	RHO GTPases Activate Formins; Separation of Sister Chromatids; Resolution of Sister Chromatid Cohesion; RHO GTPases activate IQGAPs; EML4 and NUDC in mitotic spindle formation; Amplification of signal from unattached kinetochores via a MAD2 inhibitory signal	Microtubule cytoskeleton regulation	8	0	2	173.5	137.8	182.8	141.3	6.4			6.7	145.4	138.1	10.2	192.8	184.5	196	10.6		172.9	High	High	High	High
FALSE	High	Master Protein	P09972	Fructose-bisphosphate aldolase C OS=Homo sapiens OX=9606 GN=ALDOC PE=1 SV=2	0	42.483	36	9	11	4	364	39.4	6.87	30.69	9	other metabolic processes;other biological processes	non-structural extracellular;cytosol;cytoskeleton;other cell component	cytoskeletal activity;other molecular function	Pf00274	230	ENSG00000109107	ALDOC	B2R5R3; hsa:230; P09972; Q3SYL3; Q6FH94; Q6P0L5	Neutrophil degranulation; Glycolysis; Gluconeogenesis	Clear cell renal cell carcinoma pathways; Glycolysis and gluconeogenesis	5	0	2.8	74.9	73.1	78.2	78.5	3.8	2			70.2	70.3	3.2	89.1	95.3	79.3	4.5		92.4	High	High	High	High
FALSE	High	Master Protein	P61254	60S ribosomal protein L26 OS=Homo sapiens OX=9606 GN=RPL26 PE=1 SV=1	0	42.481	66	12	26	12	145	17.2	10.55	35.04	12	cell cycle OR cell proliferation;protein metabolism;RNA metabolism OR transcription;other metabolic processes;stress response;signal transduction;other biological processes	cytosol;translational apparatus;nucleus;other cell component	nucleic acid binding activity;other molecular function	Pf00467, Pf16906	6154	ENSG00000161970	RPL26	B2R4F0; D3DTR8; hsa:6154; P61254; Q02877; Q6IPY2	Major pathway of rRNA processing in the nucleolus and cytosol; Regulation of expression of SLITs and ROBOs; Peptide chain elongation; L13a-mediated translational silencing of Ceruloplasmin expression; Formation of a pool of free 40S subunits; GTP hydrolysis and joining of the 60S ribosomal subunit; Nonsense Mediated Decay (NMD) enhanced by the Exon Junction Complex (EJC); SRP-dependent cotranslat…	VEGFA-VEGFR2 signaling; Cytoplasmic ribosomal proteins	15	0		1132.4	1088	1254.7	1136.8	61	45.4	28.3	27.8	1187.6	1081.4	85.3	1179.3	1310.8	1159.5	86.4	5.3	1399.9	Not Found	High	High	High
FALSE	High	Master Protein	Q13200	26S proteasome non-ATPase regulatory subunit 2 OS=Homo sapiens OX=9606 GN=PSMD2 PE=1 SV=3	0	42.47	15	8	11	8	908	100.1	5.2	32.66	8	protein metabolism;other metabolic processes;other biological processes	non-structural extracellular;cytosol;nucleus;other cell component	enzyme regulator activity	Pf01851, Pf17781, Pf18051	5708	ENSG00000175166	PSMD2	B4DX07; B4DXY1; E7EW34; E9PCS3; hsa:5708; Q12932; Q13200; Q15321; Q53XQ4; Q96I12	ER-Phagosome pathway; Neutrophil degranulation; Ub-specific processing proteases; FCERI mediated NF-kB activation; Downstream TCR signaling; Antigen processing: Ubiquitination & Proteasome degradation; Activation of NF-kappaB in B cells; Oxygen-dependent proline hydroxylation of Hypoxia-inducible Factor Alpha; Cross-presentation of soluble exogenous antigens (endosomes); SCF-beta-TrCP mediated de…	Proteasome degradation; Alzheimer's disease and miRNA effects; TNF-alpha signaling pathway; Parkin-ubiquitin proteasomal system pathway; Alzheimer's disease	64	0		41.8	43.2	51	39					43.3	39.1	2.4	43.8	48.6	45.8			54.7	Not Found	High	High	High
FALSE	High	Master Protein	Q03252	Lamin-B2 OS=Homo sapiens OX=9606 GN=LMNB2 PE=1 SV=4	0	42.37	21	13	14	9	620	69.9	5.59	30.4	13	cell organization and biogenesis;transport;other biological processes	other membranes;cytoskeleton;nucleus	cytoskeletal activity;other molecular function	Pf00038, Pf00932	84823	ENSG00000176619	LMNB2	hsa:84823; O75292; Q03252; Q14734; Q96DF6		Gastric cancer network 2; Fas ligand pathway and stress induction of heat shock proteins; IL-18 signaling pathway; Familial partial lipodystrophy; Progeria-associated lipodystrophy; Acquired partial lipodystrophy / Barraquer-Simons syndrome	6	0		159.8	98.9	183.3	107.8	11.3	2		4.7	110.8	117.8	5.1	178.7	186	165.5	10.5		148.8	Not Found	High	High	High
FALSE	High	Master Protein	P33993	DNA replication licensing factor MCM7 OS=Homo sapiens OX=9606 GN=MCM7 PE=1 SV=4	0	41.979	23	11	11	11	719	81.3	6.46	30.62	11	cell cycle OR cell proliferation;cell organization and biogenesis;DNA metabolism;other metabolic processes;stress response;other biological processes	cytosol;nucleus;other cell component	nucleic acid binding activity;other molecular function	Pf00493, Pf14551, Pf17207, Pf17855	4176	ENSG00000166508	MCM7	A4D2A1; A4D2A2; E9PGN9; hsa:4176; P33993; Q15076; Q96D34; Q96GL1	Orc1 removal from chromatin; Assembly of the pre-replicative complex; Activation of ATR in response to replication stress; Activation of the pre-replicative complex; Unwinding of DNA	miRNA regulation of DNA damage response; Cell cycle; Retinoblastoma gene in cancer; Ciliary landscape; G1 to S cell cycle control; DNA replication; 10q11.21q11.23 copy number variation syndrome	13	0		66.4	60.7	89.2	67.3	5.9	2			59.7	61.8	2.8	78.5	96	86.6	5.8		68.4	Not Found	High	High	High
FALSE	High	Master Protein	Q12906	Interleukin enhancer-binding factor 3 OS=Homo sapiens OX=9606 GN=ILF3 PE=1 SV=3	0	41.596	8	8	10	8	894	95.3	8.76	40.22	8	protein metabolism;other metabolic processes;stress response;other biological processes	mitochondrion;nucleus;other cell component	nucleic acid binding activity;other molecular function	Pf00035, Pf07528	3609	ENSG00000129351	ILF3	A8K6F2; G5E9M5; hsa:3609; O43409; Q12906; Q6P1X1; Q86XY7; Q99544; Q99545; Q9BZH4; Q9BZH5; Q9NQ95; Q9NQ96; Q9NQ97; Q9NQ98; Q9NQ99; Q9NQA0; Q9NQA1; Q9NQA2; Q9NRN2; Q9NRN3; Q9NRN4; Q9UMZ9; Q9UN00; Q9UN84; Q9UNA2			0	0		44.9	30.7	58.3	33.5					32.8	33		45.1	50.1	52.3	2.5		38.5	Not Found	High	High	High
FALSE	High	Master Protein	Q14203	Dynactin subunit 1 OS=Homo sapiens OX=9606 GN=DCTN1 PE=1 SV=3	0	41.557	15	11	11	11	1278	141.6	5.81	27.53	11	cell cycle OR cell proliferation;cell organization and biogenesis;transport;developmental processes;other biological processes	cytosol;cytoskeleton;nucleus;other cell component	cytoskeletal activity;other molecular function	Pf01302, Pf12455	1639	ENSG00000204843	DCTN1	A8MY36; B4DM45; E9PFS5; E9PGE1; G5E9H4; hsa:1639; O95296; Q14203; Q6IQ37; Q9BRM9; Q9UIU1; Q9UIU2	MHC class II antigen presentation; HSP90 chaperone cycle for steroid hormone receptors (SHR) in the presence of ligand; COPI-mediated anterograde transport; COPI-independent Golgi-to-ER retrograde traffic; Signaling by ALK fusions and activated point mutants; XBP1(S) activates chaperone genes		6	0		108.6	93.5	116.3	107.3	7.8				97	105.9	7.9	118.1	115.4	120.1	13.9		127.4	Not Found	High	High	High
FALSE	High	Master Protein	Q5BKZ1	DBIRD complex subunit ZNF326 OS=Homo sapiens OX=9606 GN=ZNF326 PE=1 SV=2	0	41.556	26	12	17	12	582	65.6	5.15	38.26	12	RNA metabolism OR transcription;other metabolic processes;other biological processes	nucleus;other cell component	nucleic acid binding activity;other molecular function	Pf04988	284695	ENSG00000162664	ZNF326	A8MYX1; B4DLN0; B4E179; hsa:284695; Q5BKZ1; Q5VW93; Q5VW94; Q5VW96; Q5VW97; Q6NSA2; Q7Z638; Q7Z6C2			0	0																			Not Found	High	High	High
FALSE	High	Master Protein	P08865	40S ribosomal protein SA OS=Homo sapiens OX=9606 GN=RPSA PE=1 SV=4	0	41.486	41	9	13	9	295	32.8	4.87	40.21	9	cell adhesion;cell organization and biogenesis;protein metabolism;other metabolic processes;other biological processes	plasma membrane;other membranes;cytosol;translational apparatus;nucleus;other cell component	translation activity;other molecular function	Pf00318, Pf16122	3921	ENSG00000168028	RPSA	hsa:3921; P08865; P11085; P12030; Q16471; Q6IPD1; Q6IPD2; Q6NSD1; Q6NXQ8; Q86VC0	Regulation of expression of SLITs and ROBOs; L13a-mediated translational silencing of Ceruloplasmin expression; Translation initiation complex formation; Formation of a pool of free 40S subunits; Formation of the ternary complex, and subsequently, the 43S complex; Ribosomal scanning and start codon recognition; GTP hydrolysis and joining of the 60S ribosomal subunit; Major pathway of rRNA process…	Cytoplasmic ribosomal proteins	19	0		173.6	51.7	189.2	51.1	7.5				52.2	60.1	5.3	165.3	200.1	153.6	2.9		66.3	Not Found	High	High	High
FALSE	High	Master Protein	P30041	Peroxiredoxin-6 OS=Homo sapiens OX=9606 GN=PRDX6 PE=1 SV=3	0	41.324	28	5	14	5	224	25	6.38	42.28	5	other metabolic processes;stress response;other biological processes	non-structural extracellular;cytosol;mitochondrion;nucleus;other cytoplasmic organelle;other cell component	other molecular function	Pf00578, Pf10417	9588	ENSG00000117592	PRDX6	A8JZY7; hsa:9588; P30041; P32077; Q5TAH4; Q5ZEZ8	Detoxification of Reactive Oxygen Species; Neutrophil degranulation	Nuclear receptors meta-pathway; NRF2 pathway; VEGFA-VEGFR2 signaling	5	0		197.6	173.5	222.1	208	15.6	7.6	2.2	6	204	188.7	14.2	223.2	230.5	227.3	17.4	2.4	234.4	Not Found	High	High	High
FALSE	High	Master Protein	O15371	Eukaryotic translation initiation factor 3 subunit D OS=Homo sapiens OX=9606 GN=EIF3D PE=1 SV=1	0	40.931	26	10	10	10	548	63.9	6.05	29.47	10	cell organization and biogenesis;protein metabolism;other metabolic processes;other biological processes	cytosol;translational apparatus;other cell component	nucleic acid binding activity	Pf05091	8664	ENSG00000100353	EIF3D	A8MWD3; B2R7D4; B4DTF8; B4DVY1; hsa:8664; O15371; Q3MJD9; Q5M9Q6	L13a-mediated translational silencing of Ceruloplasmin expression; Translation initiation complex formation; Formation of a pool of free 40S subunits; Formation of the ternary complex, and subsequently, the 43S complex; Ribosomal scanning and start codon recognition; GTP hydrolysis and joining of the 60S ribosomal subunit	Translation factors; VEGFA-VEGFR2 signaling; nsp1 from SARS-CoV-2 inhibits translation initiation in the host cell	9	0	2.2	52.5	49.1	53.2	57.2	4.9	3.4		2.5	37.2	47.5	6	50.4	53.9	54.8	5.5		59.5	High	High	High	High
FALSE	High	Master Protein	P06753	Tropomyosin alpha-3 chain OS=Homo sapiens OX=9606 GN=TPM3 PE=1 SV=2	0	40.879	32	13	19	6	285	32.9	4.72	46.43	13	cell organization and biogenesis;other biological processes	cytosol;cytoskeleton	cytoskeletal activity	Pf00261	7170	ENSG00000143549	TPM3	D3DV71; hsa:7170; P06753; P12324; Q2QD06; Q5VU58; Q5VU63; Q5VU66; Q5VU71; Q5VU72; Q8TCG3; Q969Q2; Q9NQH8	RHOV GTPase cycle; Signaling by ALK fusions and activated point mutants; Smooth Muscle Contraction; Striated Muscle Contraction	Mammary gland development pathway - Pregnancy and lactation (Stage 3 of 4); Striated muscle contraction pathway; VEGFA-VEGFR2 signaling	7	0		166.4	58	162.8	67	4				62.3	68.6	5.7	160.7	177.4	158.1	5.1		80.4	Not Found	High	High	High
FALSE	High	Master Protein	Q13573	SNW domain-containing protein 1 OS=Homo sapiens OX=9606 GN=SNW1 PE=1 SV=1	0	40.623	28	10	10	10	536	61.5	9.52	33.87	10	RNA metabolism OR transcription;other metabolic processes;stress response;signal transduction;other biological processes	nucleus	signal transduction activity or receptor binding;other molecular function	Pf02731	22938	ENSG00000100603	SNW1	A8K8A9; hsa:22938; Q13483; Q13573; Q32N03; Q5D0D6	mRNA Splicing - Major Pathway; Formation of paraxial mesoderm; Constitutive Signaling by NOTCH1 PEST Domain Mutants; Constitutive Signaling by NOTCH1 HD+PEST Domain Mutants; Pre-NOTCH Transcription and Translation; Downregulation of SMAD2/3:SMAD4 transcriptional activity; NOTCH1 Intracellular Domain Regulates Transcription; Notch-HLH transcription pathway; NOTCH3 Intracellular Domain Regulates Tr…	Novel intracellular components of RIG-I-like receptor pathway; Splicing factor NOVA regulated synaptic proteins; Notch signaling pathway	15	0		276.5	213.1	301.3	227.4	21.3	9.8	4.5		253	253.2	13.5	285.3	294.2	284.1	22.2	1.7	302.7	Not Found	High	High	High
FALSE	High	Master Protein	P47897	Glutamine--tRNA ligase OS=Homo sapiens OX=9606 GN=QARS1 PE=1 SV=1	0	40.51	20	11	11	11	775	87.7	7.15	26.42	11	protein metabolism;RNA metabolism OR transcription;other metabolic processes;developmental processes;other biological processes	cytosol;mitochondrion;other cell component	enzyme regulator activity;other molecular function	Pf00749, Pf03950, Pf04557, Pf04558	5859	ENSG00000172053	QARS1	B4DWJ2; hsa:5859; P47897	Selenoamino acid metabolism; Cytosolic tRNA aminoacylation; Mitochondrial tRNA aminoacylation		3	0	2	198.3	143.4	213.5	176.7	7.6	6.6	4.5	8.4	146.1	221.3	10.9	222.7	245.9	213.9	9.5		220.9	High	High	High	High
FALSE	High	Master Protein	Q14126	Desmoglein-2 OS=Homo sapiens OX=9606 GN=DSG2 PE=1 SV=2	0	40.373	17	8	8	8	1118	122.2	5.24	30.82	8	cell adhesion;cell organization and biogenesis;developmental processes;other biological processes	plasma membrane;other membranes;other cell component	other molecular function	Pf00028	1829	ENSG00000046604	DSG2	hsa:1829; Q14126; Q4KKU6	RHOG GTPase cycle; RAC2 GTPase cycle; RAC3 GTPase cycle; Formation of the cornified envelope; Apoptotic cleavage of cell adhesion proteins	Arrhythmogenic right ventricular cardiomyopathy; GDNF signaling	8	0		46.3	34.3	43.3	46.3					26.9	52.4	2.3	64	54.4	42.7	3.1		48.2	Not Found	High	High	High
FALSE	High	Master Protein	P33316	Deoxyuridine 5'-triphosphate nucleotidohydrolase, mitochondrial OS=Homo sapiens OX=9606 GN=DUT PE=1 SV=4	0	40.368	46	9	10	9	252	26.5	9.36	32.3	9	DNA metabolism;other metabolic processes;developmental processes;other biological processes	cytosol;mitochondrion;nucleus	signal transduction activity or receptor binding;other molecular function	Pf00692	1854	ENSG00000128951	DUT	A8K650; B4DPR5; hsa:1854; O14785; P33316; Q16708; Q16860; Q6FHN1; Q6NSA3; Q96Q81		Pyrimidine metabolism	1	0		152.2	191.1	158.3	191.8			2.1	4.7	196.1	185.2	9.3	171.1	164.3	163.1	12.7		230	Not Found	High	High	High
FALSE	High	Master Protein	P09923	Intestinal-type alkaline phosphatase OS=Homo sapiens OX=9606 GN=ALPI PE=1 SV=2	0	40.348	31	10	11	8	528	56.8	5.86	36.64	10	other metabolic processes	non-structural extracellular;plasma membrane;other membranes	other molecular function	Pf00245	248	ENSG00000163295	ALPI	B2R7Y4; hsa:248; P09923; Q53S80; Q9UBV5; Q9UCL2	Post-translational modification: synthesis of GPI-anchored proteins; Digestion; Synthesis of PA	Vitamin D receptor pathway; Vitamin B6-dependent and responsive disorders	5	0		156.4	76.7	173.7	87.5	10	2.6		2.3	78.9	113	10.4	182.3	190.2	148.7	9.6		115.7	Not Found	High	High	High
FALSE	High	Master Protein	Q9UQE7	Structural maintenance of chromosomes protein 3 OS=Homo sapiens OX=9606 GN=SMC3 PE=1 SV=2	0	40.291	12	13	14	13	1217	141.5	7.18	22.12	13	cell cycle OR cell proliferation;cell organization and biogenesis;DNA metabolism;other metabolic processes;stress response;other biological processes	cytosol;cytoskeleton;nucleus;other cell component	cytoskeletal activity;nucleic acid binding activity;other molecular function	Pf02463, Pf06470	9126	ENSG00000108055	SMC3	A8K156; hsa:9126; O60464; Q5T482; Q9UQE7	SUMOylation of DNA damage response and repair proteins; Meiotic synapsis; Estrogen-dependent gene expression; Separation of Sister Chromatids; Resolution of Sister Chromatid Cohesion; Establishment of Sister Chromatid Cohesion; Cohesin Loading onto Chromatin	Cell cycle; Retinoblastoma gene in cancer; MECP2 and associated Rett syndrome; Prion disease pathway; Regulation of sister chromatid separation at the metaphase-anaphase transition; Cohesin complex - Cornelia de Lange syndrome; SMC1/SMC3 role in DNA damage - Cornelia de Lange Syndrome	14	0		339.9	209.2	357.2	221.6	22.1	4.1		3.6	215.1	241.3	22.7	341.5	390.1	351.1	15.4		283.5	Not Found	High	High	High
FALSE	High	Master Protein	Q04837	Single-stranded DNA-binding protein, mitochondrial OS=Homo sapiens OX=9606 GN=SSBP1 PE=1 SV=1	0	40.064	64	6	10	6	148	17.2	9.6	37.52	6	cell organization and biogenesis;DNA metabolism;other metabolic processes;other biological processes	mitochondrion	nucleic acid binding activity;other molecular function	Pf00436	6742	ENSG00000106028; ENSG00000262771	SSBP1	hsa:6742; Q04837	Transcriptional activation of mitochondrial biogenesis		1	0		320.6	373.4	366.1	353.2	12.5	6.9	8.4	12.2	398.1	359.7	24.7	352.3	371.1	353.8	20.7		459.1	Not Found	High	High	High
FALSE	High	Master Protein	Q9H773	dCTP pyrophosphatase 1 OS=Homo sapiens OX=9606 GN=DCTPP1 PE=1 SV=1	0	40.049	67	10	12	10	170	18.7	5.03	32.17	10	DNA metabolism;other metabolic processes;stress response	cytosol;mitochondrion;nucleus	other molecular function	Pf12643	79077	ENSG00000179958	DCTPP1	hsa:79077; Q9H773	Interconversion of nucleotide di- and triphosphates	Pyrimidine metabolism	2	0		23.4	17.5	24.3	19.4	2.2		2.1		21.5	19		21.6	26.6	26.9	2.7		27.9	Not Found	High	High	High
FALSE	High	Master Protein	P31947	14-3-3 protein sigma OS=Homo sapiens OX=9606 GN=SFN PE=1 SV=1	0	39.839	49	9	10	8	248	27.8	4.74	27.59	9	cell cycle OR cell proliferation;cell organization and biogenesis;stress response;transport;signal transduction;other biological processes	non-structural extracellular;cytosol;nucleus;other cell component	enzyme regulator activity;other molecular function	Pf00244	2810	ENSG00000175793	SFN	hsa:2810; P31947; Q6FH30; Q6FH51; Q96DH0	Translocation of SLC2A4 (GLUT4) to the plasma membrane; Regulation of localization of FOXO transcription factors; TP53 Regulates Metabolic Genes; Chk1/Chk2(Cds1) mediated inactivation of Cyclin B:Cdk1 complex; RHO GTPases activate PKNs; SARS-CoV-1 targets host intracellular signalling and regulatory pathways; SARS-CoV-2 targets host intracellular signalling and regulatory pathways; Activation of …	miRNA regulation of DNA damage response; Cell cycle; Myometrial relaxation and contraction pathways; p53 transcriptional gene network; Calcium regulation in cardiac cells; DNA damage response	15	1		424.8	275.8	471	286.5	13.5	7.1	2.3	3	330.3	292	21	449	479.9	419.1	13.4	2.1	367.6	Not Found	High	High	High
FALSE	High	Master Protein	Q9Y2B0	Protein canopy homolog 2 OS=Homo sapiens OX=9606 GN=CNPY2 PE=1 SV=1	0	39.786	49	8	18	8	182	20.6	4.92	40.6	8	other biological processes	ER/Golgi		Pf11938	10330	ENSG00000257727	CNPY2	B2R7B9; hsa:10330; Q9UHE9; Q9Y2B0			0	0		352.7	119.4	397.7	108.6	29.2	1.9	2.1	2.9	117.4	122.3	18.4	335.6	429.9	360.7	19.8		146.9	Not Found	High	High	High
FALSE	High	Master Protein	Q92917	G-patch domain and KOW motifs-containing protein OS=Homo sapiens OX=9606 GN=GPKOW PE=1 SV=2	0	39.744	44	9	10	9	476	52.2	6.15	23.72	9	RNA metabolism OR transcription;other metabolic processes	nucleus	nucleic acid binding activity	Pf00467, Pf12656	27238	ENSG00000068394	GPKOW	hsa:27238; Q59EK5; Q92917; Q9BQA8	mRNA Splicing - Major Pathway		1	0		167	157.3	189.6	169.8	6.5	5.7	2.2	4.3	168.3	156.5	8.2	188.3	189.9	176.7	11		199.9	Not Found	High	High	High
FALSE	High	Master Protein	P35637	RNA-binding protein FUS OS=Homo sapiens OX=9606 GN=FUS PE=1 SV=1	0	39.673	10	4	32	4	526	53.4	9.36	56.34	4	cell organization and biogenesis;protein metabolism;RNA metabolism OR transcription;other metabolic processes;other biological processes	nucleus;other cell component	nucleic acid binding activity;other molecular function	Pf00076, Pf00641	2521	ENSG00000089280	FUS	hsa:2521; P35637; Q9H4A8	mRNA Splicing - Major Pathway; Processing of Capped Intron-Containing Pre-mRNA	MECP2 and associated Rett syndrome; mRNA processing	4	0		41.1	51.3	60.1	54.1					60.2	42.7	2.9	51.5	51.2	44.9	3.3		57	Not Found	High	High	High
FALSE	High	Master Protein	P08708	40S ribosomal protein S17 OS=Homo sapiens OX=9606 GN=RPS17 PE=1 SV=2	0	39.673	80	12	13	12	135	15.5	9.85	15.98	12	protein metabolism;RNA metabolism OR transcription;other metabolic processes;other biological processes	cytosol;translational apparatus;nucleus;other cell component	other molecular function	Pf00833	6218	ENSG00000182774; ENSG00000278229	RPS17	B2R4U4; hsa:6218; P08708; P0CW22	L13a-mediated translational silencing of Ceruloplasmin expression; Translation initiation complex formation; Formation of a pool of free 40S subunits; Formation of the ternary complex, and subsequently, the 43S complex; Ribosomal scanning and start codon recognition; GTP hydrolysis and joining of the 60S ribosomal subunit; Regulation of expression of SLITs and ROBOs; Major pathway of rRNA process…	Cytoplasmic ribosomal proteins	19	0	28.5	414.4	271.1	476.8	314.8	22	6.7	2.6	7.8	302	309.6	31.8	438.2	481.2	463.5	28.5		371.6	High	High	High	High
FALSE	High	Master Protein	Q08379	Golgin subfamily A member 2 OS=Homo sapiens OX=9606 GN=GOLGA2 PE=1 SV=3	0	39.427	18	12	12	12	1002	113	5.02	27.55	12	cell cycle OR cell proliferation;cell organization and biogenesis;protein metabolism;other metabolic processes;transport;other biological processes	other membranes;cytoskeleton;ER/Golgi;other cell component	cytoskeletal activity;other molecular function	Pf15070, Pf19046	2801	ENSG00000167110	GOLGA2	A0A0C4DGS5; hsa:2801; Q08379; Q6GRM9; Q9BRB0; Q9NYF9	COPI-mediated anterograde transport; COPII-mediated vesicle transport; Deregulated CDK5 triggers multiple neurodegenerative pathways in Alzheimer's disease models; Golgi Cisternae Pericentriolar Stack Reorganization		4	0		97.6	54.5	105.4	56.2	6.3				68.2	71.5	9.8	99.9	99.7	98.4	3.2		73.9	Not Found	High	High	High
FALSE	High	Master Protein	P06748	Nucleophosmin OS=Homo sapiens OX=9606 GN=NPM1 PE=1 SV=2	0	39.412	23	7	11	7	294	32.6	4.78	20.71	7	cell cycle OR cell proliferation;cell organization and biogenesis;DNA metabolism;RNA metabolism OR transcription;other metabolic processes;stress response;transport;signal transduction;other biological processes	cytosol;cytoskeleton;nucleus;other cell component	enzyme regulator activity;translation activity;nucleic acid binding activity;other molecular function	Pf03066, Pf16276	4869	ENSG00000181163	NPM1	A8K3N7; B5BU00; D3DQL6; hsa:4869; P06748; P08693; Q12826; Q13440; Q13441; Q14115; Q5EU94; Q5EU95; Q5EU96; Q5EU97; Q5EU98; Q5EU99; Q6V962; Q8WTW5; Q96AT6; Q96DC4; Q96EA5; Q9BYG9; Q9UDJ7	TP53 regulates transcription of additional cell cycle genes whose exact role in the p53 pathway remain uncertain; Nuclear import of Rev protein; Deposition of new CENPA-containing nucleosomes at the centromere; SUMOylation of transcription cofactors; ALK mutants bind TKIs; Signaling by ALK fusions and activated point mutants; Nuclear events stimulated by ALK signaling in cancer; TFAP2A acts as a …		9	0		97.8	67.8	111.2	87	4.5	2.3			74.1	139.2	2.4	93.5	84.1	74.6	9		105.6	Not Found	High	High	High
FALSE	High	Master Protein	Q14166	Tubulin--tyrosine ligase-like protein 12 OS=Homo sapiens OX=9606 GN=TTLL12 PE=1 SV=2	0	39.231	21	11	14	11	644	74.4	5.53	24.11	11	protein metabolism;other metabolic processes;stress response;other biological processes	plasma membrane;other membranes;cytosol;cytoskeleton;nucleus;other cell component	cytoskeletal activity;other molecular function	Pf03133	23170	ENSG00000100304	TTLL12	hsa:23170; Q14166; Q20WK5; Q9UGU3	Carboxyterminal post-translational modifications of tubulin		1	0		70.9	55.8	71.3	57	3.2				54.5	77.4	2.9	82.9	85.7	77.1			89.1	Not Found	High	High	High
FALSE	High	Master Protein	Q5JTV8	Torsin-1A-interacting protein 1 OS=Homo sapiens OX=9606 GN=TOR1AIP1 PE=1 SV=2	0	39.203	23	9	10	9	583	66.2	8.18	25.97	9	cell organization and biogenesis;other biological processes	other membranes;nucleus	cytoskeletal activity;other molecular function	Pf05609, Pf20443	26092	ENSG00000143337	TOR1AIP1	A8K630; B0QZ57; hsa:26092; Q5JTV6; Q5JTV8; Q8IZ65; Q9H8Y6; Q9HAJ1; Q9NV52; Q9Y3X5	RHOD GTPase cycle; RHOF GTPase cycle	Influence of laminopathies on Wnt signaling	3	0		17.8	25.1	26.1	24.3	3			3.8	25.6	21.5		29.6	22.9	24.6	1.8		33.2	Not Found	High	High	High
FALSE	High	Master Protein	P49773	Adenosine 5'-monophosphoramidase HINT1 OS=Homo sapiens OX=9606 GN=HINT1 PE=1 SV=2	0	39.055	52	6	21	6	126	13.8	6.95	43.39	6	protein metabolism;other metabolic processes;signal transduction;other biological processes	plasma membrane;other membranes;cytosol;cytoskeleton;nucleus;other cell component	other molecular function	Pf01230	3094	ENSG00000169567	HINT1	hsa:3094; P49773; Q9H5W8			0	0		114.9	109.4	126.2	106.3	2.8	3.2		5.2	108.3	129.1	9.6	115.7	130.2	102.2	2.6		123	Not Found	High	High	High
FALSE	High	Master Protein	Q13151	Heterogeneous nuclear ribonucleoprotein A0 OS=Homo sapiens OX=9606 GN=HNRNPA0 PE=1 SV=1	0	38.985	28	5	7	5	305	30.8	9.29	37.57	5	RNA metabolism OR transcription;other metabolic processes;stress response;other biological processes	nucleus;other cell component	nucleic acid binding activity;other molecular function	Pf00076	10949	ENSG00000177733	HNRNPA0	hsa:10949; Q13151; Q6IB18			0	0		133.1	126.2	159.7	127.3	8.7	4.4		2.1	129	123.3	7.9	136.7	159.9	128	13.1		157.3	Not Found	High	High	High
FALSE	High	Master Protein	Q15293	Reticulocalbin-1 OS=Homo sapiens OX=9606 GN=RCN1 PE=1 SV=1	0	38.894	24	6	12	6	331	38.9	5	35.62	6	developmental processes	ER/Golgi	other molecular function	Pf13202	5954	ENSG00000049449	RCN1	B7Z1M1; D3DR00; hsa:5954; Q15293	Regulation of Insulin-like Growth Factor (IGF) transport and uptake by Insulin-like Growth Factor Binding Proteins (IGFBPs); Post-translational protein phosphorylation	VEGFA-VEGFR2 signaling	3	0	1.9	215.7	139.1	236.2	162.8	10.7	5.7		2.5	158.2	173.1	9.4	237.7	232.7	218.6	7.9		187.4	High	High	High	High
FALSE	High	Master Protein	P30101	Protein disulfide-isomerase A3 OS=Homo sapiens OX=9606 GN=PDIA3 PE=1 SV=4	0	38.848	23	9	11	9	505	56.7	6.35	30.53	9	cell adhesion;cell organization and biogenesis;stress response;signal transduction;other biological processes	non-structural extracellular;other membranes;ER/Golgi;other cytoplasmic organelle;other cell component	other molecular function	Pf00085, Pf13848	2923	ENSG00000167004	PDIA3	hsa:2923; P30101; Q13453; Q14255; Q8IYF8; Q9UMU7	ER-Phagosome pathway; Antigen Presentation: Folding, assembly and peptide loading of class I MHC; Calnexin/calreticulin cycle	Prion disease pathway	4	0		214.6	197.5	235.6	213	6.9	6.6		6.2	187.6	199.9	15.7	213.6	233.8	221.8	9.1		263.3	Not Found	High	High	High
FALSE	High	Master Protein	P26641	Elongation factor 1-gamma OS=Homo sapiens OX=9606 GN=EEF1G PE=1 SV=3	0	38.745	23	9	9	9	437	50.1	6.67	25.59	9	protein metabolism;other metabolic processes;other biological processes	cytosol;other cell component	nucleic acid binding activity	Pf00043, Pf00647, Pf02798	1937	ENSG00000254772	EEF1G	B4DTG2; hsa:1937; P26641; Q6PJ62; Q6PK31; Q96CU2; Q9P196	Signaling by ALK fusions and activated point mutants; Eukaryotic Translation Elongation	Translation factors	3	0		288	163.2	238.9	185.3	7.6	4.8		6.7	135.7	333.2	11	261.1	267.1	214	14		231.8	Not Found	High	High	High
FALSE	High	Master Protein	Q86YP4	Transcriptional repressor p66-alpha OS=Homo sapiens OX=9606 GN=GATAD2A PE=1 SV=1	0	38.548	27	10	10	9	633	68	9.94	28.15	10	cell organization and biogenesis;protein metabolism;DNA metabolism;other metabolic processes;other biological processes	nucleus	nucleic acid binding activity;other molecular function	Pf00320, Pf16563	54815	ENSG00000167491	GATAD2A	B5MC40; hsa:54815; Q7L3J2; Q86YP4; Q96F28; Q9NPU2; Q9NXS1	RNA Polymerase I Transcription Initiation; ERCC6 (CSB) and EHMT2 (G9a) positively regulate rRNA expression; Potential therapeutics for SARS; Regulation of PTEN gene transcription; HDACs deacetylate histones; Regulation of TP53 Activity through Acetylation		6	0		35.9	41.7	45.9	50	3.6				56.1	35.6		43.7	50.4	46	2.2		63.6	Not Found	High	High	High
FALSE	High	Master Protein	Q8WXI9	Transcriptional repressor p66-beta OS=Homo sapiens OX=9606 GN=GATAD2B PE=1 SV=1	0	38.532	23	11	13	10	593	65.2	9.7	19.41	11	cell organization and biogenesis;protein metabolism;other metabolic processes;other biological processes	nucleus;other cell component	nucleic acid binding activity;other molecular function	Pf00320, Pf16563	57459	ENSG00000143614; ENSG00000261992	GATAD2B	D3DUZ2; hsa:57459; Q5VUR2; Q7LG68; Q8WXI9; Q9ULS0	Potential therapeutics for SARS; Regulation of PTEN gene transcription; HDACs deacetylate histones; RNA Polymerase I Transcription Initiation; ERCC6 (CSB) and EHMT2 (G9a) positively regulate rRNA expression; Regulation of TP53 Activity through Acetylation		6	1		205.4	179	206.1	181.1	5	5.1	2.3	5.1	191.4	170.8	9.7	215.9	219.4	213.7	12.2		230.5	Not Found	High	High	High
FALSE	High	Master Protein	P51610	Host cell factor 1 OS=Homo sapiens OX=9606 GN=HCFC1 PE=1 SV=2	0	38.459	10	9	10	9	2035	208.6	7.46	29.49	9	cell cycle OR cell proliferation;cell organization and biogenesis;protein metabolism;RNA metabolism OR transcription;other metabolic processes;other biological processes	nucleus;other cell component	other molecular function	Pf01344, Pf13415	3054	ENSG00000172534	HCFC1	hsa:3054; P51610; Q6P4G5	UCH proteinases; Formation of WDR5-containing histone-modifying complexes; Transcriptional activation of mitochondrial biogenesis; HATs acetylate histones	Mitochondrial gene expression; Malignant pleural mesothelioma	6	0	2.4	51.2	41.5	58.1	39.7		2.5	2.8		47	48.3	3.1	57.4	60.8	49.4	4.9		61.5	High	High	High	High
FALSE	High	Master Protein	Q9NVI7	ATPase family AAA domain-containing protein 3A OS=Homo sapiens OX=9606 GN=ATAD3A PE=1 SV=2	0	38.418	15	9	13	9	634	71.3	8.98	44.47	9	cell organization and biogenesis;stress response;other biological processes	other membranes;mitochondrion	other molecular function	Pf00004, Pf12037	55210	ENSG00000197785	ATAD3A	B3KPB3; D2K8Q1; G3V1I6; hsa:55210; Q5SV23; Q8N275; Q96A50; Q9NVI7		1p36 copy number variation syndrome	1	0	3.3	403.1	341.7	424.5	368.5	9.9	10.6	6	14.5	357.2	366.7	23.2	380.2	409.8	416.1	26.1	2.6	429	High	High	High	High
FALSE	High	Master Protein	Q99623	Prohibitin-2 OS=Homo sapiens OX=9606 GN=PHB2 PE=1 SV=2	0	38.339	45	11	12	11	299	33.3	9.83	25.32	11	cell cycle OR cell proliferation;cell organization and biogenesis;other metabolic processes;stress response;transport;developmental processes;signal transduction;other biological processes	plasma membrane;other membranes;mitochondrion;nucleus;other cell component	other molecular function	Pf01145	11331	ENSG00000215021	PHB2	B4DP75; hsa:11331; Q2YDA4; Q7KYU3; Q92978; Q99623	Processing of SMDT1		1	0		108	51.8	129.3	60.7				2.2	59.7	61.5	2.3	100.2	122	104.9	4.9		80	Not Found	High	High	High
FALSE	High	Master Protein	P43487	Ran-specific GTPase-activating protein OS=Homo sapiens OX=9606 GN=RANBP1 PE=1 SV=1	0	38.325	37	7	13	7	201	23.3	5.29	32.11	7	transport;signal transduction;other biological processes	cytosol;cytoskeleton;nucleus;other cell component	enzyme regulator activity;other molecular function	Pf00638	5902	ENSG00000099901	RANBP1	hsa:5902; P43487; Q53EY3	Rev-mediated nuclear export of HIV RNA	22q11.2 copy number variation syndrome	2	0		331.6	275.8	352.9	298.6	14.4	9.7	7.4	5.8	316.3	307.9	20.3	331.5	346.3	326.1	30		377.4	Not Found	High	High	High
FALSE	High	Master Protein	Q16204	Coiled-coil domain-containing protein 6 OS=Homo sapiens OX=9606 GN=CCDC6 PE=1 SV=2	0	38.078	26	8	11	8	474	53.3	7.34	30.08	8	cell organization and biogenesis	cytosol;cytoskeleton	cytoskeletal activity;other molecular function	Pf09755	8030	ENSG00000108091	CCDC6	hsa:8030; Q15250; Q16204; Q6GSG7		Retinoblastoma gene in cancer; Mesodermal commitment pathway; 16p11.2 proximal deletion syndrome	3	0		85.9	79.3	97.6	81.9		2.7	2.3	2	91.1	92.9	3.9	104.2	97.6	95.2	6.1		118	Not Found	High	High	High
FALSE	High	Master Protein	Q8N163	Cell cycle and apoptosis regulator protein 2 OS=Homo sapiens OX=9606 GN=CCAR2 PE=1 SV=2	0	37.958	16	9	9	9	923	102.8	5.22	23.28	9	cell-cell signaling;cell cycle OR cell proliferation;cell organization and biogenesis;RNA metabolism OR transcription;other metabolic processes;stress response;signal transduction;other biological processes	cytoskeleton;mitochondrion;nucleus;other cell component	enzyme regulator activity;other molecular function	Pf14443, Pf14444, Pf19256, Pf19257	57805	ENSG00000158941	CCAR2	A6NL03; B2RB79; D3DSR6; hsa:57805; Q6P0Q9; Q8N163; Q8N3G7; Q8N8M1; Q8TF34; Q9H9Q9; Q9HD12; Q9NT55	Regulation of HSF1-mediated heat shock response		1	0	2.1	172.6	160.2	206.7	176.6	2.3	9		2.3	157	180.2	7.4	194	212.4	203.1	11.9		206.2	High	High	High	High
FALSE	High	Master Protein	Q02818	Nucleobindin-1 OS=Homo sapiens OX=9606 GN=NUCB1 PE=1 SV=4	0	37.851	28	10	10	10	461	53.8	5.25	28.19	10	signal transduction	ER/Golgi	enzyme regulator activity;nucleic acid binding activity;other molecular function	Pf13499	4924	ENSG00000104805	NUCB1	B2RD64; hsa:4924; Q02818; Q15838; Q7Z4J7; Q9BUR1	Regulation of Insulin-like Growth Factor (IGF) transport and uptake by Insulin-like Growth Factor Binding Proteins (IGFBPs); Post-translational protein phosphorylation		2	0		85.1	76.7	98.9	71.1	4.8	3.3	2	2.6	80.7	85.6	8.2	94.7	97.7	101.8	4.2		97.4	Not Found	High	High	High
FALSE	High	Master Protein	Q9UDY2	Tight junction protein ZO-2 OS=Homo sapiens OX=9606 GN=TJP2 PE=1 SV=2	0	37.802	10	8	8	8	1190	133.9	7.4	24.54	8	cell adhesion;cell organization and biogenesis;other metabolic processes;transport;other biological processes	plasma membrane;other membranes;cytosol;nucleus;other cell component	kinase activity;other molecular function	Pf00595, Pf00625, Pf07653	9414	ENSG00000119139	TJP2	A2A3H9; B7Z2R8; B7Z7T6; F5H301; F5H886; hsa:9414; Q15883; Q5VXL0; Q5VXL1; Q8N756; Q8NI14; Q99839; Q9UDY0; Q9UDY1; Q9UDY2	Signaling by Hippo; RHOC GTPase cycle; RHOA GTPase cycle; RHOB GTPase cycle; Apoptotic cleavage of cell adhesion proteins	1q21.1 copy number variation syndrome	6	0		110.3	90.1	121.2	98.3	6.1	3.4			104.2	88.3	3	104.6	125.3	113.1	4.5		127.6	Not Found	High	High	High
FALSE	High	Master Protein	P00441	Superoxide dismutase [Cu-Zn] OS=Homo sapiens OX=9606 GN=SOD1 PE=1 SV=2	0	37.726	43	3	4	3	154	15.9	6.13	25.91	3	cell organization and biogenesis;other metabolic processes;stress response;transport;developmental processes;other biological processes	non-structural extracellular;cytosol;mitochondrion;nucleus;other cytoplasmic organelle;other cell component	other molecular function	Pf00080	6647	ENSG00000142168	SOD1	A6NHJ0; D3DSE4; hsa:6647; P00441; Q16669; Q16711; Q16838; Q16839; Q16840; Q6NR85	Gene and protein expression by JAK-STAT signaling after Interleukin-12 stimulation; Platelet degranulation ; Detoxification of Reactive Oxygen Species	Selenium micronutrient network; Vitamin B12 metabolism; Folate metabolism; AGE/RAGE pathway; Dopamine metabolism; Amyotrophic lateral sclerosis (ALS); Trans-sulfuration, one-carbon metabolism and related pathways; Copper homeostasis; Physico-chemical features and toxicity-associated pathways; Oxidative stress response; Extracellular vesicles in the crosstalk of cardiac cells; Arsenic metabolism a…	15	0		292.8	250.9	339.3	249.2	23.9	6.4	7.3	10.6	264.7	249.1	21.9	304.4	365.9	299.9	25.9		295.6	Not Found	High	High	High
FALSE	High	Master Protein	P31930	Cytochrome b-c1 complex subunit 1, mitochondrial OS=Homo sapiens OX=9606 GN=UQCRC1 PE=1 SV=3	0	37.695	19	8	13	8	480	52.6	6.37	30.28	8	other metabolic processes;transport;other biological processes	other membranes;mitochondrion	transporter activity;other molecular function	Pf00675, Pf05193	7384	ENSG00000010256	UQCRC1	B2R7R8; hsa:7384; P31930; Q96DD2	Respiratory electron transport	Electron transport chain: OXPHOS system in mitochondria; Nonalcoholic fatty liver disease; Mitochondrial complex III assembly	4	0		83.1	50.9	88.4	63.6	6.4		2.5		54.4	62.1	6.7	79.2	102	88.5	3.5		76.2	Not Found	High	High	High
FALSE	High	Master Protein	P50502	Hsc70-interacting protein OS=Homo sapiens OX=9606 GN=ST13 PE=1 SV=2	0	37.323	26	7	18	7	369	41.3	5.27	51.8	7	other biological processes	cytosol;other cell component	other molecular function	Pf17830, Pf18253	6767	ENSG00000100380	ST13	hsa:6767; O14999; P50502; Q2TU77	Regulation of HSF1-mediated heat shock response		1	0		482.4	475.8	532.6	484.8	29.7	17.2	2.8	8.6	499.9	473.7	31.6	553.9	558.6	528.8	44.4		627.7	Not Found	High	High	High
FALSE	High	Master Protein	Q9UMX0	Ubiquilin-1 OS=Homo sapiens OX=9606 GN=UBQLN1 PE=1 SV=2	0	37.158	26	11	11	7	589	62.5	5.11	38.51	11	cell organization and biogenesis;protein metabolism;other metabolic processes;stress response;other biological processes	plasma membrane;other membranes;cytosol;ER/Golgi;nucleus;other cytoplasmic organelle;other cell component	other molecular function	Pf00240, Pf00627	29979	ENSG00000135018	UBQLN1	A0A024R284; hsa:29979; Q5T6J5; Q5T6J9; Q8IXS9; Q8N2Q3; Q9H0T8; Q9H3R4; Q9HAZ5; Q9UMX0	Cargo recognition for clathrin-mediated endocytosis		1	0																			Not Found	High	High	High
FALSE	High	Master Protein	P28799	Progranulin OS=Homo sapiens OX=9606 GN=GRN PE=1 SV=2	0	37.137	22	10	18	10	593	63.5	6.83	36.76	10	cell organization and biogenesis;stress response;transport;developmental processes;signal transduction;other biological processes	non-structural extracellular;plasma membrane;other membranes;ER/Golgi;other cytoplasmic organelle	signal transduction activity or receptor binding;other molecular function	Pf00396	2896	ENSG00000030582	GRN	D3DX55; hsa:2896; P23781; P23782; P23783; P23784; P28799; Q53HQ8; Q53Y88; Q540U8; Q9BWE7; Q9H8S1; Q9UCH0	Neutrophil degranulation	IL-18 signaling pathway	2	0		228.3	213.2	244.8	236.1	2				249.4	219.6	8.4	257.2	264	227.7	8.2		265.5	Not Found	High	High	High
FALSE	High	Master Protein	P08621	U1 small nuclear ribonucleoprotein 70 kDa OS=Homo sapiens OX=9606 GN=SNRNP70 PE=1 SV=2	0	37.099	32	11	13	11	437	51.5	9.94	25.53	11	RNA metabolism OR transcription;other metabolic processes;other biological processes	nucleus	nucleic acid binding activity	Pf00076, Pf12220	6625	ENSG00000104852	SNRNP70	B3KUA3; hsa:6625; P08621; P78493; P78494; Q15364; Q15686; Q15687; Q15689; Q99377; Q9UE45; Q9UE46; Q9UE47; Q9UE48; Q9UFQ6	mRNA Splicing - Major Pathway	mRNA processing	2	0		204.2	181.7	221.4	201.9	7.9	5.2	2.6	8	173.9	170.4	13.5	223.6	211.9	206.9	14.6		220.4	Not Found	High	High	High
FALSE	High	Master Protein	P78371	T-complex protein 1 subunit beta OS=Homo sapiens OX=9606 GN=CCT2 PE=1 SV=4	0	37.063	30	11	11	11	535	57.5	6.46	22.56	11	cell organization and biogenesis;transport;other biological processes	non-structural extracellular;cytosol;cytoskeleton;other cytoplasmic organelle;other cell component	other molecular function	Pf00118	10576	ENSG00000166226	CCT2	A8K402; B5BTY7; B7Z243; B7Z7K4; B7ZAT2; hsa:10576; P78371; Q14D36; Q6IAT3	Neutrophil degranulation; Formation of tubulin folding intermediates by CCT/TriC; BBSome-mediated cargo-targeting to cilium; Association of TriC/CCT with target proteins during biosynthesis; Cooperation of PDCL (PhLP1) and TRiC/CCT in G-protein beta folding; Prefoldin mediated transfer of substrate to CCT/TriC; RHOBTB2 GTPase cycle; RHOBTB1 GTPase cycle; Folding of actin by CCT/TriC	16p11.2 proximal deletion syndrome	10	0	2.6	157.9	180.9	204.4	203.2	12.5	2.8	3.2	4.5	185.7	198	12.3	203.7	212.7	187.8	10.7		255.3	High	High	High	High
FALSE	High	Master Protein	P25786	Proteasome subunit alpha type-1 OS=Homo sapiens OX=9606 GN=PSMA1 PE=1 SV=1	0	37.06	47	8	18	8	263	29.5	6.61	27.23	8	protein metabolism;other metabolic processes;other biological processes	cytosol;cytoskeleton;nucleus;other cell component	nucleic acid binding activity;other molecular function	Pf00227, Pf10584	5682	ENSG00000129084	PSMA1	A8K400; hsa:5682; P25786; Q53YE8; Q9BRV9	ER-Phagosome pathway; Ub-specific processing proteases; FCERI mediated NF-kB activation; Downstream TCR signaling; Antigen processing: Ubiquitination & Proteasome degradation; Activation of NF-kappaB in B cells; Oxygen-dependent proline hydroxylation of Hypoxia-inducible Factor Alpha; Cross-presentation of soluble exogenous antigens (endosomes); SCF-beta-TrCP mediated degradation of Emi1; APC/C:C…	Proteasome degradation; Alzheimer's disease and miRNA effects; Alzheimer's disease	61	0		123.1	106.8	152.2	122.2	8.7	3.9		2.3	113.8	116	9.5	121	160.8	131	10.4		157.4	Not Found	High	High	High
FALSE	High	Master Protein	Q8IUE6	Histone H2A type 2-B OS=Homo sapiens OX=9606 GN=H2AC21 PE=1 SV=3	0	36.436	45	10	89	1	130	14	10.89	76.28	10		other cell component	nucleic acid binding activity;other molecular function	Pf00125, Pf16211	317772	ENSG00000184270	H2AC21	hsa:317772; Q8IUE6	HCMV Early Events; UCH proteinases; Ub-specific processing proteases; HDACs deacetylate histones; RMTs methylate histone arginines; HATs acetylate histones; HCMV Late Events; Metalloprotease DUBs		8	3	2.9	523.6	560.6	601.7	575.1	27.9	22.6	7.4	21.8	640.3	608.5	27.8	586.7	571.3	553.2	46.6		698.4	Not Found	High	High	High
FALSE	High	Master Protein	Q13155	Aminoacyl tRNA synthase complex-interacting multifunctional protein 2 OS=Homo sapiens OX=9606 GN=AIMP2 PE=1 SV=2	0	36.389	23	5	9	5	320	35.3	8.22	24.13	5	cell organization and biogenesis;protein metabolism;other metabolic processes;developmental processes;other biological processes	cytosol;nucleus;other cell component	other molecular function	Pf14497, Pf16780, Pf18569	7965	ENSG00000106305	AIMP2	F8W950; hsa:7965; Q13155; Q75MR1; Q96CZ5; Q9P1L2	Cytosolic tRNA aminoacylation; Selenoamino acid metabolism	Osteoclast signaling; Transcriptional activation by NRF2 in response to phytochemicals; NRF2-ARE regulation	5	0		46.1	50.4	54.8	52	3.4				55.9	48.8	2	64.1	61.5	65.9	5.3		70	Not Found	High	High	High
FALSE	High	Master Protein	P07355	Annexin A2 OS=Homo sapiens OX=9606 GN=ANXA2 PE=1 SV=2	0	36.388	31	10	11	10	339	38.6	7.75	26.05	10	cell organization and biogenesis;RNA metabolism OR transcription;other metabolic processes;transport;developmental processes;other biological processes	non-structural extracellular;extracellular matrix;plasma membrane;other membranes;cytosol;nucleus;other cytoplasmic organelle;other cell component	transporter activity;enzyme regulator activity;cytoskeletal activity;other molecular function	Pf00191	302	ENSG00000182718	ANXA2	hsa:302; P07355; Q567R4; Q6N0B3; Q8TBV2; Q96DD5; Q9UDH8	Neutrophil degranulation; Gene and protein expression by JAK-STAT signaling after Interleukin-12 stimulation; Smooth Muscle Contraction; Dissolution of Fibrin Clot	Gastrin signaling pathway; CCL18 signaling pathway; Prostaglandin synthesis and regulation	7	0		425	236.2	451.5	283.3	8.4	7.2	2	4.2	231.5	249.9	7.9	399.5	481.5	429.4	15.9		300.9	Not Found	High	High	High
FALSE	High	Master Protein	P46379	Large proline-rich protein BAG6 OS=Homo sapiens OX=9606 GN=BAG6 PE=1 SV=2	0	36.293	13	9	10	9	1132	119.3	5.6	24.27	9	cell cycle OR cell proliferation;cell organization and biogenesis;protein metabolism;other metabolic processes;stress response;transport;developmental processes;signal transduction;other biological processes	non-structural extracellular;other membranes;cytosol;nucleus;other cell component	signal transduction activity or receptor binding;translation activity;other molecular function	Pf00240, Pf12057	7917	ENSG00000096155; ENSG00000204463; ENSG00000227761; ENSG00000228760; ENSG00000229524; ENSG00000233348; ENSG00000234651	BAG6	A2ADJ7; A3KQ42; A3KQ44; A6NGY6; A6PWF7; B0UX84; B4DZ12; B4E3V4; E7EMZ4; F8VXY4; hsa:7917; O95874; P46379; Q5HYL9; Q5SQ35; Q5SQ36; Q5SQ37; Q5SQ41; Q5SRP8; Q5SRP9; Q5STC1; Q5STX1; Q5STX3; Q96SA6; Q9BCN4	Insertion of tail-anchored proteins into the endoplasmic reticulum membrane		1	0	2.2	91.6	93	101.9	91.4	5.7	2.5	2.2	4.2	78.1	89	4	96.5	105.8	93.9	5.9		115	High	High	High	High
FALSE	High	Master Protein	P00505	Aspartate aminotransferase, mitochondrial OS=Homo sapiens OX=9606 GN=GOT2 PE=1 SV=3	0	36.259	23	7	9	7	430	47.5	9.01	27.56	7	other metabolic processes;transport;other biological processes	plasma membrane;other membranes;mitochondrion	other molecular function	Pf00155	2806	ENSG00000125166	GOT2	B4DJA6; E7ERW2; hsa:2806; P00505; Q53FL3; Q9BWA3	Glyoxylate metabolism and glycine degradation; Gluconeogenesis; Aspartate and asparagine metabolism; Glutamate and glutamine metabolism; Degradation of cysteine and homocysteine	Alanine and aspartate metabolism; Amino acid metabolism; Metabolic reprogramming in colon cancer; NAD metabolism in oncogene-induced senescence and mitochondrial dysfunction-associated senescence; Glycolysis and gluconeogenesis	10	0		141.6	147.1	162.3	160.5	7.6	7.3	3.8	5.3	163.7	170.7	11.9	159	163.6	156.4	9.1		219.8	Not Found	High	High	High
FALSE	High	Master Protein	P54105	Methylosome subunit pICln OS=Homo sapiens OX=9606 GN=CLNS1A PE=1 SV=1	0	36.23	32	4	8	4	237	26.2	4.11	30.72	4	cell organization and biogenesis;protein metabolism;RNA metabolism OR transcription;other metabolic processes;transport;other biological processes	plasma membrane;other membranes;cytosol;cytoskeleton;nucleus;other cell component		Pf03517	1207	ENSG00000074201	CLNS1A	B2RCS9; hsa:1207; P54105; Q0VDK6; Q9NRD2; Q9NRD3	snRNP Assembly		1	0																			High	High	High	High
FALSE	High	Master Protein	O43395	U4/U6 small nuclear ribonucleoprotein Prp3 OS=Homo sapiens OX=9606 GN=PRPF3 PE=1 SV=2	0	36.207	22	9	10	9	683	77.5	9.5	21.57	9	cell organization and biogenesis;RNA metabolism OR transcription;other metabolic processes	cytosol;nucleus	other molecular function	Pf01480, Pf06544, Pf08572	9129	ENSG00000117360	PRPF3	B4DSY9; hsa:9129; O43395; O43446; Q5VT54	mRNA Splicing - Major Pathway	mRNA processing	2	0		152.7	135.5	173.7	148.4	3.6	1.9	3.2	2.1	143.3	182.9	2.3	155.9	165.3	141.7	14		186.6	Not Found	High	High	High
FALSE	High	Master Protein	Q9BYX7	Putative beta-actin-like protein 3 OS=Homo sapiens OX=9606 GN=POTEKP PE=5 SV=1	0	36.203	16	9	43	1	375	42	6.33	79.4	9	cell organization and biogenesis;other biological processes	non-structural extracellular;other membranes;cytosol;cytoskeleton;other cell component	cytoskeletal activity;other molecular function	Pf00022			POTEKP	Q562N5; Q9BYX7	Platelet degranulation		1	0																			Not Found	High	High	High
FALSE	High	Master Protein	P33240	Cleavage stimulation factor subunit 2 OS=Homo sapiens OX=9606 GN=CSTF2 PE=1 SV=1	0	36.021	28	11	11	7	577	60.9	6.83	24.47	11	RNA metabolism OR transcription;other metabolic processes;other biological processes	nucleus	nucleic acid binding activity	Pf00076, Pf14304, Pf14327	1478	ENSG00000101811	CSTF2	hsa:1478; P33240; Q5H951; Q6LA74; Q8N502	tRNA processing in the nucleus; mRNA 3'-end processing; RNA Polymerase II Transcription Termination; Processing of Intronless Pre-mRNAs	mRNA processing	6	2		91.3	59.1	106.8	58.6	2.5				62.3	64.7	2.7	98.1	118.5	95	3.1		78.6	Not Found	High	High	High
FALSE	High	Master Protein	P53621	Coatomer subunit alpha OS=Homo sapiens OX=9606 GN=COPA PE=1 SV=2	0	35.869	14	8	8	8	1224	138.3	7.66	25.53	8	transport;signal transduction	non-structural extracellular;other membranes;cytosol;ER/Golgi;other cell component	signal transduction activity or receptor binding;other molecular function	Pf00400, Pf04053, Pf06957, Pf12894	1314	ENSG00000122218	COPA	hsa:1314; P53621; Q5T201; Q8IXZ9	COPI-mediated anterograde transport; COPI-dependent Golgi-to-ER retrograde traffic		2	0		172.1	154.4	188.4	161.9	9.3	4.9		6.1	146.9	183.7	9.8	192.1	189.3	172.8	15.6		194.3	Not Found	High	High	High
FALSE	High	Master Protein	Q16822	Phosphoenolpyruvate carboxykinase [GTP], mitochondrial OS=Homo sapiens OX=9606 GN=PCK2 PE=1 SV=4	0	35.756	19	8	8	8	640	70.7	7.62	23.71	8	other metabolic processes;stress response;developmental processes;other biological processes	cytosol;mitochondrion	other molecular function	Pf00821, Pf17297	5106	ENSG00000100889; ENSG00000285241	PCK2	B4DW73; hsa:5106; O43253; Q16822; Q86U01; Q9BV62	Gluconeogenesis	Adipogenesis; Transcription factor regulation in adipogenesis; PPAR signaling pathway; PI3K-Akt signaling pathway; Krebs cycle disorders; DNA damage response (only ATM dependent)	7	0	3.7	158.6	146.4	168	160.7	9.3	4.1	5	3.3	174.3	156	7.6	168.5	180.5	174.6	14.6		196.2	High	High	High	High
FALSE	High	Master Protein	Q08J23	RNA cytosine C(5)-methyltransferase NSUN2 OS=Homo sapiens OX=9606 GN=NSUN2 PE=1 SV=2	0	35.737	19	10	12	10	767	86.4	6.77	22.63	10	cell cycle OR cell proliferation;RNA metabolism OR transcription;other metabolic processes;developmental processes;signal transduction;other biological processes	non-structural extracellular;cytoskeleton;mitochondrion;nucleus;other cell component	nucleic acid binding activity;other molecular function	Pf01189	54888	ENSG00000037474	NSUN2	A8K529; B2RNR4; B3KP09; B4DQW2; G3V1R4; hsa:54888; Q08J23; Q9BVN4; Q9H858; Q9NXD9	tRNA modification in the nucleus and cytosol		1	0		58.3	39.8	84.5	51.7	3.2				42.8	47.5	2.6	58	78.5	62.8	5.6		63.1	Not Found	High	High	High
FALSE	High	Master Protein	Q00341	Vigilin OS=Homo sapiens OX=9606 GN=HDLBP PE=1 SV=2	0	35.408	9	12	13	12	1268	141.4	6.87	24.09	12	other metabolic processes;transport	non-structural extracellular;plasma membrane;other membranes;cytosol;nucleus;other cell component	nucleic acid binding activity;other molecular function	Pf00013	3069	ENSG00000115677	HDLBP	B4DTQ2; E7EM71; hsa:3069; Q00341; Q53QU2; Q9UCY3	HDL clearance	2q37 copy number variation syndrome	2	0	2.4	342	283.9	371.2	328.4	21.9	13.3	2.9	6.7	280	304.4	18.5	338.6	387.3	375.1	25.4		394.5	High	High	High	High
FALSE	High	Master Protein	P04083	Annexin A1 OS=Homo sapiens OX=9606 GN=ANXA1 PE=1 SV=2	0	35.395	31	10	12	10	346	38.7	7.02	24.61	10	cell-cell signaling;cell organization and biogenesis;protein metabolism;other metabolic processes;stress response;transport;developmental processes;signal transduction;other biological processes	non-structural extracellular;plasma membrane;other membranes;cytosol;cytoskeleton;nucleus;other cytoplasmic organelle;other cell component	signal transduction activity or receptor binding;enzyme regulator activity;other molecular function	Pf00191	301	ENSG00000135046	ANXA1	B5BU38; hsa:301; P04083	Smooth Muscle Contraction; G alpha (q) signalling events; G alpha (i) signalling events; Interleukin-4 and Interleukin-13 signaling; Formyl peptide receptors bind formyl peptides and many other ligands	Spinal cord injury; VEGFA-VEGFR2 signaling; Prostaglandin synthesis and regulation	8	0		359.2	82.4	400	93.8	9.5	4.3		2.5	101.4	102.7	17.2	336.1	393.5	322.5	7.8	1.8	104.4	Not Found	High	High	High
FALSE	High	Master Protein	P83731	60S ribosomal protein L24 OS=Homo sapiens OX=9606 GN=RPL24 PE=1 SV=1	0	35.339	51	13	15	13	157	17.8	11.25	19.09	13	protein metabolism;other metabolic processes	cytosol;ER/Golgi;translational apparatus;other cell component	nucleic acid binding activity;other molecular function	Pf01246	6152	ENSG00000114391	RPL24	B2R4Y3; hsa:6152; P38663; P83731; Q6IBS3	Major pathway of rRNA processing in the nucleolus and cytosol; Regulation of expression of SLITs and ROBOs; L13a-mediated translational silencing of Ceruloplasmin expression; Formation of a pool of free 40S subunits; GTP hydrolysis and joining of the 60S ribosomal subunit; Nonsense Mediated Decay (NMD) enhanced by the Exon Junction Complex (EJC); SRP-dependent cotranslational protein targeting to…	Cytoplasmic ribosomal proteins	14	0		512.5	374.8	586.1	398.2	34	8.7		7	406.3	394.1	36.8	543.3	592.6	558.3	32.8	4.2	448.8	Not Found	High	High	High
FALSE	High	Master Protein	Q07020	60S ribosomal protein L18 OS=Homo sapiens OX=9606 GN=RPL18 PE=1 SV=2	0	35.332	61	11	25	11	188	21.6	11.72	19.02	11	protein metabolism;other metabolic processes	cytosol;ER/Golgi;translational apparatus;nucleus;other cell component	nucleic acid binding activity;other molecular function	Pf17135	6141	ENSG00000063177	RPL18	F8VWC5; hsa:6141; Q07020; Q8WTZ6	Nonsense Mediated Decay (NMD) enhanced by the Exon Junction Complex (EJC); Regulation of expression of SLITs and ROBOs; L13a-mediated translational silencing of Ceruloplasmin expression; Formation of a pool of free 40S subunits; GTP hydrolysis and joining of the 60S ribosomal subunit; Major pathway of rRNA processing in the nucleolus and cytosol; SRP-dependent cotranslational protein targeting to…	Cytoplasmic ribosomal proteins	14	0	2.6	706.1	684.6	840.3	732.8	38.9	26.1	7.9	11.7	747	757.1	42.8	776.5	827.2	782.2	55.2		914.5	High	High	High	High
FALSE	High	Master Protein	O15355	Protein phosphatase 1G OS=Homo sapiens OX=9606 GN=PPM1G PE=1 SV=1	0	35.321	26	6	13	6	546	59.2	4.36	26.22	6	protein metabolism;other metabolic processes;other biological processes	other membranes;nucleus;other cell component	other molecular function	Pf00481	5496	ENSG00000115241	PPM1G	hsa:5496; O15355		VEGFA-VEGFR2 signaling; mRNA processing	2	0		166.1	124.2	172.2	135.3	6.6	6.5		6.3	146.9	125.8	11.7	156.1	167.1	156.8	10.6		166	Not Found	High	High	High
FALSE	High	Master Protein	Q9BXP5	Serrate RNA effector molecule homolog OS=Homo sapiens OX=9606 GN=SRRT PE=1 SV=1	0	35.292	14	9	9	9	876	100.6	5.96	23.92	9	RNA metabolism OR transcription;other metabolic processes;other biological processes	nucleus;other cell component	nucleic acid binding activity;other molecular function	Pf04959, Pf12066	51593	ENSG00000087087	SRRT	A4D2E5; A4D2E6; A6NK22; B4DJL4; B4DZA6; hsa:51593; O95808; Q32MI4; Q6NT74; Q8TDQ5; Q9BWP6; Q9BXP4; Q9BXP5; Q9Y4S4	mRNA Splicing - Major Pathway; RNA polymerase II transcribes snRNA genes		2	0	1.7	82.7	74.5	80.7	79.5	6.8	2.1			68.6	66.8	5.5	69.1	83	74	8.5		81.3	High	High	High	High
FALSE	High	Master Protein	P13929	Beta-enolase OS=Homo sapiens OX=9606 GN=ENO3 PE=1 SV=5	0	34.996	21	8	10	4	434	47	7.71	29.08	8	other metabolic processes	plasma membrane;other membranes;cytosol	other molecular function	Pf00113, Pf03952	2027	ENSG00000108515	ENO3	B4DUI6; B4DUM6; D3DTL2; E7ENK8; hsa:2027; P13929; Q96AE2	Glycolysis; Gluconeogenesis	Clear cell renal cell carcinoma pathways; Glycolysis and gluconeogenesis	4	0		134.5	125.3	171.5	141.6	8	3		3.6	130.7	133.3	7.6	140.6	164.6	137	9.9	2	180.1	Not Found	High	High	High
FALSE	High	Master Protein	Q08211	ATP-dependent RNA helicase A OS=Homo sapiens OX=9606 GN=DHX9 PE=1 SV=4	0	34.976	14	13	13	13	1270	140.9	6.84	30.7	13	cell organization and biogenesis;DNA metabolism;RNA metabolism OR transcription;other metabolic processes;stress response;transport;other biological processes	cytosol;cytoskeleton;translational apparatus;nucleus;other cell component	translation activity;nucleic acid binding activity;other molecular function	Pf00035, Pf00270, Pf00271, Pf04408, Pf07717	1660	ENSG00000135829	DHX9	B2RNV4; hsa:1660; Q05CI5; Q08211; Q12803; Q32Q22; Q5VY62; Q6PD69; Q99556	mRNA Splicing - Major Pathway; RIP-mediated NFkB activation via ZBP1; DEx/H-box helicases activate type I IFN and inflammatory cytokines production	MECP2 and associated Rett syndrome; mRNA processing	5	0		212.8	153.3	237.2	203.8	12.2	2.1	4	2.4	165	200.2	14.7	223.9	243.3	209.3	14.1		232.2	Not Found	High	High	High
FALSE	High	Master Protein	O43390	Heterogeneous nuclear ribonucleoprotein R OS=Homo sapiens OX=9606 GN=HNRNPR PE=1 SV=1	0	34.911	14	7	8	3	633	70.9	8.13	21.59	7	RNA metabolism OR transcription;other metabolic processes	ER/Golgi;nucleus;other cell component	nucleic acid binding activity	Pf00076, Pf18360	10236	ENSG00000125944; ENSG00000282958	HNRNPR	hsa:10236; O43390; Q2L7G6; Q5TEH1; Q9BV64; S4R3J4	mRNA Splicing - Major Pathway; Processing of Capped Intron-Containing Pre-mRNA	mRNA processing	3	3		88.7	104.1	104.9	89.3	7	6.4		2.6	108.7	103.7	3.2	96.7	110.2	112.9	7.3		126.4	Not Found	High	High	High
FALSE	High	Master Protein	P46783	40S ribosomal protein S10 OS=Homo sapiens OX=9606 GN=RPS10 PE=1 SV=1	0	34.882	29	8	42	8	165	18.9	10.15	26.46	8	protein metabolism;other metabolic processes	cytosol;translational apparatus;nucleus;other cell component	other molecular function	Pf03501	6204	ENSG00000124614	RPS10	B2R4E3; hsa:6204; P46783; Q5TZC0	Regulation of expression of SLITs and ROBOs; L13a-mediated translational silencing of Ceruloplasmin expression; Translation initiation complex formation; Formation of a pool of free 40S subunits; Formation of the ternary complex, and subsequently, the 43S complex; Ribosomal scanning and start codon recognition; GTP hydrolysis and joining of the 60S ribosomal subunit; Major pathway of rRNA process…	Cytoplasmic ribosomal proteins	19	0	2.8	1292.9	891.7	1494.2	929.3	68.8	11.5	6.8	13.8	942.6	952.7	63.6	1370.1	1571.4	1366	58.1		1196.5	High	High	High	High
FALSE	High	Master Protein	P18754	Regulator of chromosome condensation OS=Homo sapiens OX=9606 GN=RCC1 PE=1 SV=1	0	34.871	26	5	9	5	421	44.9	7.52	24.67	5	cell cycle OR cell proliferation;cell organization and biogenesis;other biological processes	nucleus;other cell component	enzyme regulator activity;nucleic acid binding activity;other molecular function	Pf00415	1104	ENSG00000180198	RCC1	hsa:1104; P18754; Q16269; Q6NT97	Rev-mediated nuclear export of HIV RNA; Nuclear import of Rev protein; Postmitotic nuclear pore complex (NPC) reformation	22q11.2 copy number variation syndrome	4	0		59.6	58	66.8	48.4	5.6	2.7			46.7	47.3	3.4	59.5	57.5	56.9			62.9	High	High	High	High
FALSE	High	Master Protein	Q96PK6	RNA-binding protein 14 OS=Homo sapiens OX=9606 GN=RBM14 PE=1 SV=2	0	34.657	23	10	14	10	669	69.4	9.67	27.73	10	cell organization and biogenesis;protein metabolism;RNA metabolism OR transcription;other metabolic processes;stress response;signal transduction;other biological processes	nucleus;other cell component	other molecular function	Pf00076	100526737; 10432	ENSG00000239306	RBM14	B0LM41; B3KMN4; D6RGD8; hsa:100526737; hsa:10432; O75932; Q2PYN1; Q53GV1; Q68DQ9; Q96PK5; Q96PK6	RUNX2 regulates bone development	Ciliary landscape	2	0		29.1	23.7	39.1	23.6	3.3				25.4	28.7	2.5	40.3	30.4	29.5	3.1		34.4	Not Found	High	High	High
FALSE	High	Master Protein	O95336	6-phosphogluconolactonase OS=Homo sapiens OX=9606 GN=PGLS PE=1 SV=2	0	34.351	49	9	11	9	258	27.5	6.05	30.23	9	other metabolic processes	cytosol	other molecular function	Pf01182	25796	ENSG00000130313	PGLS	hsa:25796; O95336	Pentose phosphate pathway	Pentose phosphate metabolism	2	0		166.8	110.2	198.9	129	13.6	4.7	2.6	4.7	146.8	128.6	13.1	193.8	244	201.4	10.4		158.2	Not Found	High	High	High
FALSE	High	Master Protein	Q16891	MICOS complex subunit MIC60 OS=Homo sapiens OX=9606 GN=IMMT PE=1 SV=1	0	34.182	16	12	13	12	758	83.6	6.48	16.16	12	cell organization and biogenesis;other biological processes	other membranes;mitochondrion		Pf09731	10989	ENSG00000132305	IMMT	B1H0U5; B2R5N6; hsa:10989; Q14539; Q15092; Q16891; Q68D41; Q69HW5; Q6IBL0; Q7Z3X1; Q8TAJ5; Q9P0V2	Cristae formation		1	0		166.5	151.4	186.5	193.2	4.7	6.9	2.1	5.9	166.5	192.8	13.1	175.1	184.9	178.6	15		201.7	Not Found	High	High	High
FALSE	High	Master Protein	P20674	Cytochrome c oxidase subunit 5A, mitochondrial OS=Homo sapiens OX=9606 GN=COX5A PE=1 SV=2	0	34.173	43	6	8	6	150	16.8	6.79	35.23	6	other metabolic processes;transport	other membranes;mitochondrion	transporter activity;other molecular function	Pf02284	9377	ENSG00000178741	COX5A	hsa:9377; P20674; P30045; Q8TB65	Respiratory electron transport; TP53 Regulates Metabolic Genes; Cytoprotection by HMOX1	Electron transport chain: OXPHOS system in mitochondria; Nonalcoholic fatty liver disease; Mitochondrial complex IV assembly; Arachidonate epoxygenase / epoxide hydrolase	7	0		172.5	187.6	196.5	214.3	11.8	12		11.3	239	189.8	13.8	197.4	206.6	203.2	21.7		273	Not Found	High	High	High
FALSE	High	Master Protein	O60506	Heterogeneous nuclear ribonucleoprotein Q OS=Homo sapiens OX=9606 GN=SYNCRIP PE=1 SV=2	0	34.064	12	6	7	2	623	69.6	8.59	22.16	6	RNA metabolism OR transcription;other metabolic processes;stress response;other biological processes	cytosol;ER/Golgi;nucleus;other cell component	nucleic acid binding activity	Pf00076, Pf18360	10492	ENSG00000135316	SYNCRIP	E1P501; E1P502; hsa:10492; O60506; Q53H05; Q5TCG2; Q5TCG3; Q8IW78; Q8N599; Q96LC1; Q96LC2; Q9Y583			0	0		108.6	74.1	121.6	69.5	4.3	4.8			69.9	73.1	4.3	111.3	126.4	108.7	3.7		100.7	Not Found	High	High	High
FALSE	High	Master Protein	Q9Y2W1	Thyroid hormone receptor-associated protein 3 OS=Homo sapiens OX=9606 GN=THRAP3 PE=1 SV=2	0	34.054	13	9	12	9	955	108.6	10.15	21.12	9	RNA metabolism OR transcription;other metabolic processes;other biological processes	nucleus	nucleic acid binding activity;other molecular function	Pf15440	9967	ENSG00000054118	THRAP3	D3DPS5; hsa:9967; Q5VTK6; Q9Y2W1	PPARA activates gene expression; Transcriptional regulation of white adipocyte differentiation	Interactome of polycomb repressive complex 2 (PRC2)	3	0		112.8	95.6	109.5	102.9				4.1	65.5	130.5	6.9	144.9	128.3	125.9	9.3		108	Not Found	High	High	High
FALSE	High	Master Protein	P62995	Transformer-2 protein homolog beta OS=Homo sapiens OX=9606 GN=TRA2B PE=1 SV=1	0	33.985	35	9	9	8	288	33.6	11.25	25.95	9	RNA metabolism OR transcription;other metabolic processes;developmental processes;other biological processes	other membranes;nucleus;other cell component	nucleic acid binding activity;other molecular function	Pf00076	6434	ENSG00000136527	TRA2B	B4DVK2; D3DNU3; hsa:6434; O15449; P62995; Q15815; Q64283	mRNA Splicing - Major Pathway; Processing of Capped Intron-Containing Pre-mRNA; RHOBTB2 GTPase cycle; RHOBTB1 GTPase cycle	mRNA processing	5	0		160.7	133.3	170.5	168.2	10.9	8.5	3.1	5.7	118.1	152.3	8.5	201.9	209.1	236.2	16.7	1.8	217.2	Not Found	High	High	High
FALSE	High	Master Protein	Q8NE71	ATP-binding cassette sub-family F member 1 OS=Homo sapiens OX=9606 GN=ABCF1 PE=1 SV=2	0	33.918	13	8	8	8	845	95.9	6.8	21.09	8	protein metabolism;other metabolic processes;stress response;other biological processes	cytosol;translational apparatus;nucleus;other cell component	translation activity;nucleic acid binding activity;other molecular function	Pf00005, Pf12848	23	ENSG00000204574; ENSG00000206490; ENSG00000225989; ENSG00000231129; ENSG00000232169; ENSG00000236149; ENSG00000236342	ABCF1	A2BF75; hsa:23; O14897; Q69YP6; Q8NE71	ABC-family proteins mediated transport	IL-18 signaling pathway	2	0		125.9	106.5	135.7	129	2			2.9	103.8	126.2	3.3	132.2	142.2	116.3	7.4		136.4	Not Found	High	High	High
FALSE	High	Master Protein	P49915	GMP synthase [glutamine-hydrolyzing] OS=Homo sapiens OX=9606 GN=GMPS PE=1 SV=1	0	33.901	14	8	9	8	693	76.7	6.87	21.38	8	other metabolic processes	cytosol	other molecular function	Pf00117, Pf00958, Pf02540	8833	ENSG00000163655	GMPS	A8K639; B4DXV7; F8W720; hsa:8833; P49915	Purine ribonucleoside monophosphate biosynthesis; Azathioprine ADME		2	0		29.2	27.3	34	26.7		2.4			31.1	33.8	4.8	31.2	49	34.1	2.8		36.6	High	High	High	High
FALSE	High	Master Protein	P04080	Cystatin-B OS=Homo sapiens OX=9606 GN=CSTB PE=1 SV=2	0	33.854	55	5	13	5	98	11.1	7.56	44.46	5	other biological processes	non-structural extracellular;cytosol;nucleus;other cell component	enzyme regulator activity;other molecular function	Pf00031	1476	ENSG00000160213	CSTB	hsa:1476; P04080	Neutrophil degranulation		1	0	2.9	145.8	11.5	169.1	3.3	8				6.3	14.1	9.7	141.8	180.7	127.6	2.4		7.7	High	High	High	High
FALSE	High	Master Protein	P13489	Ribonuclease inhibitor OS=Homo sapiens OX=9606 GN=RNH1 PE=1 SV=2	0	33.803	27	8	8	8	461	49.9	4.82	26.83	8	RNA metabolism OR transcription;other metabolic processes;other biological processes	non-structural extracellular;plasma membrane;other membranes;cytosol;nucleus;other cell component	enzyme regulator activity	Pf13516, Pf18779	6050	ENSG00000023191; ENSG00000276230	RNH1	hsa:6050; P13489; Q8IZK8; Q96FD7; Q9BQ80; Q9UDK6			0	0	2.6	98.3	83.6	99.4	88		2.8		3.8	91.3	91.1	3.6	111	119.1	95.9	7		110.9	High	High	High	High
FALSE	High	Master Protein	P35241	Radixin OS=Homo sapiens OX=9606 GN=RDX PE=1 SV=1	0	33.773	14	11	14	3	583	68.5	6.37	13.15	11	cell organization and biogenesis;signal transduction;other biological processes	plasma membrane;other membranes;cytoskeleton;other cell component	cytoskeletal activity;other molecular function	Pf00373, Pf00769, Pf09379, Pf09380, Pf20492	5962	ENSG00000137710	RDX	A7YIJ8; A7YIK0; A7YIK3; B7Z9U6; F5H1A7; hsa:5962; P35241; Q86Y61	Recycling pathway of L1; Sensory processing of sound by inner hair cells of the cochlea; Sensory processing of sound by outer hair cells of the cochlea	Regulation of actin cytoskeleton	4	0		122.1	120.6	131.1	121.9	6.6		4.7	2.4	112.7	118.9	4.1	131.4	141.5	128.7	11.5		135	Not Found	High	High	High
FALSE	High	Master Protein	Q14C86	GTPase-activating protein and VPS9 domain-containing protein 1 OS=Homo sapiens OX=9606 GN=GAPVD1 PE=1 SV=2	0	33.674	10	8	8	8	1478	164.9	5.22	24.05	8	transport;other biological processes	plasma membrane;other membranes;cytosol;other cytoplasmic organelle;other cell component	enzyme regulator activity;other molecular function	Pf00616, Pf02204, Pf18151	26130	ENSG00000165219	GAPVD1	A8MYK3; B0QZ62; B0QZ63; B0QZ64; hsa:26130; Q14C76; Q14C86; Q2Q1W1; Q8ND92; Q8WU86; Q96CZ4; Q9NXQ1; Q9P207; Q9Y4N0	RAB GEFs exchange GTP for GDP on RABs; Clathrin-mediated endocytosis		2	0		33.4	26	37.3	30.7					24.9	33.3	2.5	39.5	42.1	37.3			36.4	Not Found	High	High	High
FALSE	High	Master Protein	Q96C19	EF-hand domain-containing protein D2 OS=Homo sapiens OX=9606 GN=EFHD2 PE=1 SV=1	0	33.636	21	7	7	7	240	26.7	5.2	22.43	7		other membranes	other molecular function	Pf13499	79180	ENSG00000142634	EFHD2	hsa:79180; Q5JYW9; Q96C19	RHOD GTPase cycle		1	0		159	145.1	195.3	151.4	9.2	3.1	2.4	3	152	158.6	12.4	172.5	161.5	161.4	11.6		180	Not Found	High	High	High
FALSE	High	Master Protein	P53992	Protein transport protein Sec24C OS=Homo sapiens OX=9606 GN=SEC24C PE=1 SV=3	0	33.487	15	7	8	7	1094	118.2	7.06	26.15	7	cell organization and biogenesis;transport;developmental processes	other membranes;cytosol;ER/Golgi	other molecular function	Pf00626, Pf04810, Pf04811, Pf04815, Pf08033	9632	ENSG00000176986	SEC24C	B4DZT4; hsa:9632; P53992; Q8WV25	COPII-mediated vesicle transport; MHC class II antigen presentation; SARS-CoV-2 activates/modulates innate and adaptive immune responses; Cargo concentration in the ER; Regulation of cholesterol biosynthesis by SREBP (SREBF); Antigen Presentation: Folding, assembly and peptide loading of class I MHC	Sterol regulatory element-binding proteins (SREBP) signaling	7	0		51.5	50.3	60.3	55.7	6.5			2.6	42.2	58.1	3.7	70.9	66	67.2	4.4		76.3	Not Found	High	High	High
FALSE	High	Master Protein	P60842	Eukaryotic initiation factor 4A-I OS=Homo sapiens OX=9606 GN=EIF4A1 PE=1 SV=1	0	33.478	17	8	14	7	406	46.1	5.48	29.26	8	protein metabolism;other metabolic processes	cytosol;translational apparatus;other cell component	nucleic acid binding activity;other molecular function	Pf00270, Pf00271	1973	ENSG00000161960	EIF4A1	B2R6L8; D3DTP9; hsa:1973; J3QLC4; P04765; P60842; Q5U018; Q61516	L13a-mediated translational silencing of Ceruloplasmin expression; Translation initiation complex formation; Ribosomal scanning and start codon recognition; GTP hydrolysis and joining of the 60S ribosomal subunit; Deadenylation of mRNA; ISG15 antiviral mechanism	Translation factors; Fragile X syndrome; Translation inhibitors in chronically activated PDGFRA cells; Interferon type I signaling pathways	11	2		354.6	283.7	385.5	316.4	23	7.2			285	322.1	13.3	344.5	396.4	376.6	17.7		404.5	Not Found	High	High	High
FALSE	High	Master Protein	Q71RC2	La-related protein 4 OS=Homo sapiens OX=9606 GN=LARP4 PE=1 SV=3	0	33.166	17	6	7	6	724	80.5	6.61	19.55	6	cell organization and biogenesis;protein metabolism;other metabolic processes;other biological processes	cytosol;other cell component	nucleic acid binding activity	Pf05383	113251	ENSG00000161813	LARP4	A8K6T1; E9PDG5; G3XAA8; G5E976; hsa:113251; Q5CZ97; Q6ZV14; Q71RC2; Q96NF9			0	0		46.2	45.8	55.1	39.6					44.3	51	3.4	54	53.9	52.4	3.4		54.4	Not Found	High	High	High
FALSE	High	Master Protein	P62249	40S ribosomal protein S16 OS=Homo sapiens OX=9606 GN=RPS16 PE=1 SV=2	0	33.151	48	6	28	6	146	16.4	10.21	18.66	6	protein metabolism;RNA metabolism OR transcription;other metabolic processes;other biological processes	cytosol;translational apparatus;nucleus;other cell component	nucleic acid binding activity;other molecular function	Pf00380	6217	ENSG00000105193	RPS16	B2RDD5; hsa:6217; P17008; P62249	Major pathway of rRNA processing in the nucleolus and cytosol; Regulation of expression of SLITs and ROBOs; L13a-mediated translational silencing of Ceruloplasmin expression; Formation of a pool of free 40S subunits; GTP hydrolysis and joining of the 60S ribosomal subunit; Nonsense Mediated Decay (NMD) enhanced by the Exon Junction Complex (EJC); SRP-dependent cotranslational protein targeting to…	Cytoplasmic ribosomal proteins	19	0		339.1	328.1	416.2	363	25.5	12.8	4.7	9.5	345.4	345.2	30.8	385	422.3	410.8	22.5		446.8	Not Found	High	High	High
FALSE	High	Master Protein	P07951	Tropomyosin beta chain OS=Homo sapiens OX=9606 GN=TPM2 PE=1 SV=1	0	33.139	33	10	13	2	284	32.8	4.7	27.84	10	cell organization and biogenesis;other biological processes	cytosol;cytoskeleton	cytoskeletal activity;other molecular function	Pf00261	7169	ENSG00000198467	TPM2	A6NM85; hsa:7169; P06468; P07951; Q13894; Q53FM4; Q5TCU4; Q5TCU7; Q9UH67	Smooth Muscle Contraction; Striated Muscle Contraction	Striated muscle contraction pathway	3	0		49.5	14.5	49.3	13.6	2.3				14.1	17.3		49	47.5	47.7	2.7		12.4	Not Found	High	High	High
FALSE	High	Master Protein	Q8TDD1	ATP-dependent RNA helicase DDX54 OS=Homo sapiens OX=9606 GN=DDX54 PE=1 SV=2	0	33.018	16	10	11	10	881	98.5	10.02	18.51	10	RNA metabolism OR transcription;other metabolic processes;signal transduction	ER/Golgi;nucleus	signal transduction activity or receptor binding;other molecular function	Pf00270, Pf00271, Pf08147	79039	ENSG00000123064	DDX54	hsa:79039; Q86YT8; Q8TDD1; Q9BRZ1			0	0	1.9	172.3	151.6	201.8	151.4	6	3.4	2.2	5	148.7	145.6	7.2	175.5	199.4	173.8	13.5		195	High	High	High	High
FALSE	High	Master Protein	P50552	Vasodilator-stimulated phosphoprotein OS=Homo sapiens OX=9606 GN=VASP PE=1 SV=3	0	32.962	32	8	9	8	380	39.8	8.94	26.17	8	cell organization and biogenesis;developmental processes	plasma membrane;other membranes;cytosol;cytoskeleton;other cell component	cytoskeletal activity;other molecular function	Pf00568, Pf08776	7408	ENSG00000125753	VASP	B2RBT9; hsa:7408; P50552; Q6PIZ1; Q93035	Generation of second messenger molecules; Signaling by ROBO receptors; Cell-extracellular matrix interactions	Integrin-mediated cell adhesion; Focal adhesion	5	0		150.2	119.1	159.8	152.8	11.5	3.7		2.6	133.3	139.5	8.7	148.7	179.1	165.5	10.6		177.4	Not Found	High	High	High
FALSE	High	Master Protein	Q13541	Eukaryotic translation initiation factor 4E-binding protein 1 OS=Homo sapiens OX=9606 GN=EIF4EBP1 PE=1 SV=3	0	32.893	69	7	17	7	118	12.6	5.48	41.83	7	cell cycle OR cell proliferation;signal transduction;other biological processes	cytosol;other cell component	other molecular function	Pf05456	1978	ENSG00000187840	EIF4EBP1	B2R502; D3DSW8; hsa:1978; Q13541; Q6IBN3	mTORC1-mediated signalling; Activation of the mRNA upon binding of the cap-binding complex and eIFs, and subsequent binding to 43S	Translation factors; AMP-activated protein kinase signaling; Target of rapamycin signaling; Leptin signaling pathway; Follicle stimulating hormone (FSH) signaling pathway; Prolactin signaling pathway; Thymic stromal lymphopoietin (TSLP) signaling pathway; Androgen receptor network in prostate cancer; Brain-derived neurotrophic factor (BDNF) signaling pathway; Alpha 6 beta 4 signaling pathway; RAC…	31	0		130.6	123.2	141.7	115.6		1.8		3.1	131.5	119	7.6	137.2	134.3	127.2	7.2		128.5	Not Found	High	High	High
FALSE	High	Master Protein	P07942	Laminin subunit beta-1 OS=Homo sapiens OX=9606 GN=LAMB1 PE=1 SV=2	0	32.708	8	8	8	8	1786	197.9	4.94	22.18	8	cell adhesion;cell organization and biogenesis;developmental processes;other biological processes	non-structural extracellular;extracellular matrix;ER/Golgi;other cell component	extracellular structural activity;other molecular function	Pf00053, Pf00055	3912	ENSG00000091136	LAMB1	hsa:3912; P07942; Q14D91	Degradation of the extracellular matrix; ECM proteoglycans; Regulation of Insulin-like Growth Factor (IGF) transport and uptake by Insulin-like Growth Factor Binding Proteins (IGFBPs); Post-translational protein phosphorylation; Non-integrin membrane-ECM interactions; L1CAM interactions; Laminin interactions; MET activates PTK2 signaling; EGR2 and SOX10-mediated initiation of Schwann cell myelina…	Alpha 6 beta 4 signaling pathway; Complement system; Focal adhesion; Focal adhesion: PI3K-Akt-mTOR-signaling pathway; PI3K-Akt signaling pathway; Inflammatory response pathway; Small cell lung cancer; Malignant pleural mesothelioma	17	0		111.6	108	103.5	101.8	8.4	4.4	2.3	2.9	109.6	117.1	6	137.4	122.8	120.1	8.7		121.6	Not Found	High	High	High
FALSE	High	Master Protein	Q32MZ4	Leucine-rich repeat flightless-interacting protein 1 OS=Homo sapiens OX=9606 GN=LRRFIP1 PE=1 SV=2	0	32.676	16	7	7	7	808	89.2	4.65	23.93	7	RNA metabolism OR transcription;other biological processes	plasma membrane;other membranes;cytosol;cytoskeleton;nucleus;other cell component	nucleic acid binding activity;other molecular function	Pf09738	9208	ENSG00000124831	LRRFIP1	E9PGZ2; hsa:9208; O75766; O75799; Q32MZ4; Q32MZ5; Q53T49; Q6PKG2; Q9Y607	Signaling by cytosolic FGFR1 fusion mutants; Signaling by FGFR1 in disease; LRR FLII-interacting protein 1 (LRRFIP1) activates type I IFN production	IL-18 signaling pathway; 2q37 copy number variation syndrome	5	0		102.5	64	130.1	68	6.2				69.2	64	5.6	101.7	129.9	102.8			83.4	Not Found	High	High	High
FALSE	High	Master Protein	P14174	Macrophage migration inhibitory factor OS=Homo sapiens OX=9606 GN=MIF PE=1 SV=4	0	32.635	45	6	13	6	115	12.5	7.88	30.77	6	cell organization and biogenesis;other metabolic processes;stress response;signal transduction;other biological processes	non-structural extracellular;plasma membrane;other membranes;cytosol;nucleus;other cell component	signal transduction activity or receptor binding;other molecular function	Pf01187	4282	ENSG00000240972; ENSG00000276701	MIF	A5Z1R8; B2R4S3; hsa:4282; P14174; Q2V4Y5; Q6FHV0	Neutrophil degranulation; Cell surface interactions at the vascular wall; Gene and protein expression by JAK-STAT signaling after Interleukin-12 stimulation	Adipogenesis; Spinal cord injury	5	0		287.6	281.5	331.6	303.1	9	7.7	6.1	9.3	345	276.4	22.9	327.9	356.4	368.1	15.9		381	Not Found	High	High	High
FALSE	High	Master Protein	P49790	Nuclear pore complex protein Nup153 OS=Homo sapiens OX=9606 GN=NUP153 PE=1 SV=2	0	32.615	7	7	9	7	1475	153.8	8.73	21.02	7	cell organization and biogenesis;transport;other biological processes	other membranes;cytosol;nucleus;other cell component	nucleic acid binding activity;other molecular function	Pf00641, Pf08604, Pf10599	9972	ENSG00000124789	NUP153	B4DIK2; E7EPX5; F6QR24; hsa:9972; P49790; Q4LE47; Q5T9I7; Q7Z743	Nuclear import of Rev protein; HCMV Late Events; HCMV Early Events; Transcriptional regulation by small RNAs; ISG15 antiviral mechanism; Transport of the SLBP independent Mature mRNA; Transport of the SLBP Dependant Mature mRNA; Transport of Mature mRNA Derived from an Intronless Transcript; Transport of Mature mRNA derived from an Intron-Containing Transcript; Rev-mediated nuclear export of HIV …		28	0		139.1	121.3	163.8	129.4	9.3	2.1		4.9	147.2	118.8	7.5	164.2	161.3	151.9	8.9		153.8	Not Found	High	High	High
FALSE	High	Master Protein	P46781	40S ribosomal protein S9 OS=Homo sapiens OX=9606 GN=RPS9 PE=1 SV=3	0	32.61	54	12	12	12	194	22.6	10.65	15.32	12	protein metabolism;other metabolic processes;other biological processes	cytosol;translational apparatus;nucleus;other cell component	nucleic acid binding activity;other molecular function	Pf00163, Pf01479	6203	ENSG00000170889; ENSG00000274005; ENSG00000274626; ENSG00000274646; ENSG00000274950; ENSG00000275323; ENSG00000277079; ENSG00000277359; ENSG00000278081; ENSG00000278270	RPS9	A9C4C1; hsa:6203; P46781; Q4QRK7; Q9BVZ0	Regulation of expression of SLITs and ROBOs; L13a-mediated translational silencing of Ceruloplasmin expression; Translation initiation complex formation; Formation of a pool of free 40S subunits; Formation of the ternary complex, and subsequently, the 43S complex; Ribosomal scanning and start codon recognition; GTP hydrolysis and joining of the 60S ribosomal subunit; Major pathway of rRNA process…	Cytoplasmic ribosomal proteins	20	0		229	197	255.5	199	13	3.2		3.4	194.3	187.4	12.6	244.3	251.9	213.4	13.6		241.8	Not Found	High	High	High
FALSE	High	Master Protein	O15230	Laminin subunit alpha-5 OS=Homo sapiens OX=9606 GN=LAMA5 PE=1 SV=8	0	32.486	4	9	9	9	3695	399.5	7.02	18.76	9	cell adhesion;cell organization and biogenesis;developmental processes;signal transduction;other biological processes	non-structural extracellular;extracellular matrix;other cell component	signal transduction activity or receptor binding	Pf00052, Pf00053, Pf00054, Pf00055, Pf02210, Pf06008, Pf06009	3911	ENSG00000130702	LAMA5	hsa:3911; O15230; Q5U4N9; Q8TDF8; Q8WZA7; Q9H1P1	Degradation of the extracellular matrix; ECM proteoglycans; Non-integrin membrane-ECM interactions; Interleukin-4 and Interleukin-13 signaling; Laminin interactions; MET activates PTK2 signaling	Alpha 6 beta 4 signaling pathway; Primary focal segmental glomerulosclerosis (FSGS); Complement system; Focal adhesion; Focal adhesion: PI3K-Akt-mTOR-signaling pathway; PI3K-Akt signaling pathway; Inflammatory response pathway; Small cell lung cancer; Malignant pleural mesothelioma	15	0		43.3	39.4	42.6	27.5		3.7		4.1	41.4	43.4	2.3	43.4	39.7	33.1	3.8		43.1	Not Found	High	High	High
FALSE	High	Master Protein	Q05682	Caldesmon OS=Homo sapiens OX=9606 GN=CALD1 PE=1 SV=3	0	32.443	14	8	9	8	793	93.2	5.66	27.96	8	cell organization and biogenesis;developmental processes;other biological processes	plasma membrane;other membranes;cytosol;cytoskeleton	cytoskeletal activity;other molecular function	Pf02029	800	ENSG00000122786	CALD1	A8K0X1; hsa:800; Q05682; Q13978; Q13979; Q14741; Q14742; Q9UD91	Smooth Muscle Contraction	Myometrial relaxation and contraction pathways	2	0		216.5	197.3	247.5	183.5	6.1	5		2.9	182.6	187.8	14	226	248	204.9	14.4		219	Not Found	High	High	High
FALSE	High	Master Protein	P62714	Serine/threonine-protein phosphatase 2A catalytic subunit beta isoform OS=Homo sapiens OX=9606 GN=PPP2CB PE=1 SV=1	0	32.397	27	5	6	5	309	35.6	5.43	26.53	5	cell cycle OR cell proliferation;cell organization and biogenesis;protein metabolism;other metabolic processes;stress response;other biological processes	cytosol;cytoskeleton;nucleus;other cell component	cytoskeletal activity;other molecular function	Pf00149	5516	ENSG00000104695	PPP2CB	D3DSV4; hsa:5516; P11082; P62714; Q6FHK5	Regulation of TP53 Degradation; Cyclin D associated events in G1; Cyclin A/B1/B2 associated events during G2/M transition; RAF activation; Negative regulation of MAPK pathway; Separation of Sister Chromatids; Resolution of Sister Chromatid Cohesion; RHO GTPases Activate Formins; EML4 and NUDC in mitotic spindle formation; Amplification of signal from unattached kinetochores via a MAD2 inhibitory …	Serotonin transporter activity; Dopamine metabolism; Focal adhesion: PI3K-Akt-mTOR-signaling pathway; Wnt signaling pathway and pluripotency; Exercise-induced circadian regulation; PI3K-Akt signaling pathway; 16p11.2 proximal deletion syndrome; Glycogen synthesis and degradation; Cohesin complex - Cornelia de Lange syndrome; Monoamine transport	44	0																			Not Found	High	High	High
FALSE	High	Master Protein	Q9UHB6	LIM domain and actin-binding protein 1 OS=Homo sapiens OX=9606 GN=LIMA1 PE=1 SV=1	0	32.321	18	7	8	7	759	85.2	6.84	24.39	7	cell organization and biogenesis;other metabolic processes;transport;other biological processes	plasma membrane;other membranes;cytosol;cytoskeleton;other cell component	cytoskeletal activity;other molecular function	Pf00412	51474	ENSG00000050405	LIMA1	B2RB09; hsa:51474; Q2TAN7; Q59FE8; Q9BVF2; Q9H8J1; Q9HBN5; Q9NX96; Q9NXC3; Q9NXU6; Q9P0H8; Q9UHB5; Q9UHB6			0	0		185.1	148	180.4	157.7	6.8	3.5		5.3	170.6	160.3	10.8	184.3	195.5	176.9	12.7		197	Not Found	High	High	High
FALSE	High	Master Protein	O14776	Transcription elongation regulator 1 OS=Homo sapiens OX=9606 GN=TCERG1 PE=1 SV=2	0	32.301	9	10	10	10	1098	123.8	8.65	17.26	10	RNA metabolism OR transcription;other metabolic processes;other biological processes	nucleus	other molecular function	Pf00397, Pf01846	10915	ENSG00000113649	TCERG1	hsa:10915; O14776; Q2NKN2; Q59EA1	mRNA Splicing - Major Pathway		1	0		44.8	36.6	56.6	43.1	2.3				39.6	39.8		47.4	54.5	52			48.7	Not Found	High	High	High
FALSE	High	Master Protein	Q99832	T-complex protein 1 subunit eta OS=Homo sapiens OX=9606 GN=CCT7 PE=1 SV=2	0	32.286	21	9	13	9	543	59.3	7.65	21.28	9	transport;other biological processes	cytosol;cytoskeleton;other cell component	other molecular function	Pf00118	10574	ENSG00000135624	CCT7	A8K7E6; A8MWI8; B7WNW9; B7Z4T9; B7Z4Z7; hsa:10574; O14871; Q6FI26; Q99832	Formation of tubulin folding intermediates by CCT/TriC; Association of TriC/CCT with target proteins during biosynthesis; Cooperation of PDCL (PhLP1) and TRiC/CCT in G-protein beta folding; Prefoldin mediated transfer of substrate to CCT/TriC; RHOBTB2 GTPase cycle; RHOBTB1 GTPase cycle; Folding of actin by CCT/TriC	VEGFA-VEGFR2 signaling; 16p11.2 proximal deletion syndrome	9	0	2.9	317.6	285.1	360.2	311.2	24.1	16.8	6	8.7	300	312.1	22.8	354.9	396.4	350.8	23.9		397.6	High	High	High	High
FALSE	High	Master Protein	O95757	Heat shock 70 kDa protein 4L OS=Homo sapiens OX=9606 GN=HSPA4L PE=1 SV=3	0	32.166	10	7	7	5	839	94.5	5.88	19.21	7	stress response;other biological processes	cytosol;nucleus;other cell component	other molecular function	Pf00012	22824	ENSG00000164070	HSPA4L	A2ICT2; hsa:22824; O95757; Q4W5M5; Q8IWA2	Regulation of HSF1-mediated heat shock response		1	0		96.4	81.1	103.6	83.4	6.6	5.5			83.6	85.9	10.7	95.5	93.5	96.6	5.8		101.6	Not Found	High	High	High
FALSE	High	Master Protein	P62753	40S ribosomal protein S6 OS=Homo sapiens OX=9606 GN=RPS6 PE=1 SV=1	0	32.151	43	8	40	8	249	28.7	10.84	20.81	8	cell cycle OR cell proliferation;protein metabolism;RNA metabolism OR transcription;other metabolic processes;developmental processes;signal transduction;other biological processes	cytosol;ER/Golgi;translational apparatus;nucleus;other cell component	other molecular function	Pf01092	6194	ENSG00000137154	RPS6	hsa:6194; P08227; P10660; P62753; Q4VBY7; Q8N6Z7	Regulation of expression of SLITs and ROBOs; SRP-dependent cotranslational protein targeting to membrane; Nonsense Mediated Decay (NMD) enhanced by the Exon Junction Complex (EJC); L13a-mediated translational silencing of Ceruloplasmin expression; Translation initiation complex formation; Formation of a pool of free 40S subunits; Formation of the ternary complex, and subsequently, the 43S complex…	IL-5 signaling pathway; Thyroid stimulating hormone (TSH) signaling pathway; Leptin signaling pathway; Follicle stimulating hormone (FSH) signaling pathway; Prolactin signaling pathway; Thymic stromal lymphopoietin (TSLP) signaling pathway; Interleukin-11 signaling pathway; Oncostatin M signaling pathway; Brain-derived neurotrophic factor (BDNF) signaling pathway; Kit receptor signaling pathway; …	47	0		307	318.6	369.5	338.7	19.5	10.1	5.8	4	306.5	334.3	16.9	334.3	387.9	363.9	26.5		413.3	Not Found	High	High	High
FALSE	High	Master Protein	P62333	26S proteasome regulatory subunit 10B OS=Homo sapiens OX=9606 GN=PSMC6 PE=1 SV=1	0	32.132	38	10	10	10	389	44.1	7.49	19.61	10	protein metabolism;other metabolic processes;stress response;other biological processes	cytosol;nucleus;other cell component	other molecular function	Pf00004, Pf16450, Pf17862	5706	ENSG00000100519	PSMC6	B2R975; hsa:5706; P49719; P62333; Q6IBU3; Q92524	Ub-specific processing proteases; MAPK6/MAPK4 signaling; The role of GTSE1 in G2/M progression after G2 checkpoint; RUNX1 regulates transcription of genes involved in differentiation of HSCs; FCERI mediated NF-kB activation; Downstream TCR signaling; Antigen processing: Ubiquitination & Proteasome degradation; Activation of NF-kappaB in B cells; Oxygen-dependent proline hydroxylation of Hypoxia-i…	Proteasome degradation; Alzheimer's disease and miRNA effects; Parkin-ubiquitin proteasomal system pathway; Ciliary landscape; Alzheimer's disease	64	0		117.6	95.8	127.1	104.5	6.4	5.8			93.1	109.4		128	128.1	112.1	3.9		139.5	High	High	High	High
FALSE	High	Master Protein	Q92598	Heat shock protein 105 kDa OS=Homo sapiens OX=9606 GN=HSPH1 PE=1 SV=1	0	32.088	12	8	12	6	858	96.8	5.39	16.82	8	stress response;other biological processes	non-structural extracellular;cytosol;cytoskeleton;nucleus;other cell component	cytoskeletal activity;other molecular function	Pf00012	10808	ENSG00000120694	HSPH1	B4DYH1; hsa:10808; O95739; Q5TBM6; Q5TBM7; Q5TBM8; Q92598; Q9UPC4	Regulation of HSF1-mediated heat shock response; Scavenging by Class F Receptors		2	0		49.7	32.8	51.6	33.5	4.6	3.3	2.2	3.8	41.9	35.8	2.7	42.8	43.1	43.5	3.7		40.1	Not Found	High	High	High
FALSE	High	Master Protein	P23193	Transcription elongation factor A protein 1 OS=Homo sapiens OX=9606 GN=TCEA1 PE=1 SV=2	0	32.05	33	9	9	9	301	33.9	8.38	24.64	9	RNA metabolism OR transcription;other metabolic processes;other biological processes	nucleus	nucleic acid binding activity;other molecular function	Pf01096, Pf07500, Pf08711	6917	ENSG00000187735	TCEA1	A6NF25; A8K339; hsa:6917; P23193; Q15563; Q6FG87	Formation of RNA Pol II elongation complex ; Formation of HIV elongation complex in the absence of HIV Tat; Formation of HIV-1 elongation complex containing HIV-1 Tat; Pausing and recovery of Tat-mediated HIV elongation; Tat-mediated HIV elongation arrest and recovery; HIV elongation arrest and recovery; Pausing and recovery of HIV elongation; RNA Polymerase II Pre-transcription Events; TP53 Regu…		15	0	3	438.7	404.1	502.5	382.1	26.1	16.4	11.4	21.5	401	401	39.8	457.9	490.1	449.5	35.7	6.2	472.2	High	High	High	High
FALSE	High	Master Protein	P25205	DNA replication licensing factor MCM3 OS=Homo sapiens OX=9606 GN=MCM3 PE=1 SV=3	0	31.945	19	9	9	9	808	90.9	5.77	20.29	9	cell cycle OR cell proliferation;cell organization and biogenesis;DNA metabolism;other metabolic processes;stress response;other biological processes	cytoskeleton;nucleus;other cell component	nucleic acid binding activity;other molecular function	Pf00493, Pf14551, Pf17207, Pf17855	4172	ENSG00000112118	MCM3	B4DWW4; hsa:4172; P25205; Q92660; Q9BTR3; Q9NUE7	Orc1 removal from chromatin; Assembly of the pre-replicative complex; Activation of ATR in response to replication stress; Activation of the pre-replicative complex; Unwinding of DNA	Cell cycle; Retinoblastoma gene in cancer; Ciliary landscape; G1 to S cell cycle control; DNA replication; 10q11.21q11.23 copy number variation syndrome	12	0		16.9	19.9	20.7	19.9				2	18	21.5		21.1	25.7	20	3.6		24.4	Not Found	High	High	High
FALSE	High	Master Protein	P17987	T-complex protein 1 subunit alpha OS=Homo sapiens OX=9606 GN=TCP1 PE=1 SV=1	0	31.94	20	9	11	9	556	60.3	6.11	29.67	9	cell organization and biogenesis;transport;other biological processes	cytosol;cytoskeleton;ER/Golgi;other cell component	other molecular function	Pf00118	6950	ENSG00000120438	TCP1	E1P5B2; hsa:6950; P17987; Q15556; Q5TCM3	Formation of tubulin folding intermediates by CCT/TriC; BBSome-mediated cargo-targeting to cilium; Gene and protein expression by JAK-STAT signaling after Interleukin-12 stimulation; Association of TriC/CCT with target proteins during biosynthesis; Cooperation of PDCL (PhLP1) and TRiC/CCT in G-protein beta folding; Prefoldin mediated transfer of substrate to CCT/TriC; Folding of actin by CCT/TriC	16p11.2 proximal deletion syndrome	8	0		131.5	79.7	139	91.3	8.3				87.3	91	5	127	157.7	143.4	8.3		112.4	Not Found	High	High	High
FALSE	High	Master Protein	Q7LBC6	Lysine-specific demethylase 3B OS=Homo sapiens OX=9606 GN=KDM3B PE=1 SV=2	0	31.927	7	7	7	7	1761	191.5	7.18	21.69	7	cell organization and biogenesis;protein metabolism;RNA metabolism OR transcription;other metabolic processes;other biological processes	nucleus;other cell component	nucleic acid binding activity;other molecular function	Pf02373	51780	ENSG00000120733	KDM3B	A6H8X7; hsa:51780; Q7LBC6; Q9BVH6; Q9BW93; Q9BZ52; Q9NYF4; Q9UPS0	HDMs demethylate histones	Thermogenesis	2	0		186.9	168.5	220.3	183.4	10.9	4.1		2.5	185.2	187.3	8.2	208.7	223.6	198.3	12.3		219.4	Not Found	High	High	High
FALSE	High	Master Protein	P55789	FAD-linked sulfhydryl oxidase ALR OS=Homo sapiens OX=9606 GN=GFER PE=1 SV=2	0	31.908	44	8	8	8	205	23.4	7.62	22.41	8	developmental processes;signal transduction;other biological processes	non-structural extracellular;cytosol;mitochondrion	signal transduction activity or receptor binding;other molecular function	Pf04777	2671	ENSG00000127554	GFER	hsa:2671; P55789; Q53YM6; Q8TAH6; Q9H290; Q9UK40	Mitochondrial protein import		1	0		44.4	42.9	51.6	46.8		2.4	2.3	4.3	58.4	43.4	4.1	52	54.2	47.6	5.2		53	Not Found	High	High	High
FALSE	High	Master Protein	Q16777	Histone H2A type 2-C OS=Homo sapiens OX=9606 GN=H2AC20 PE=1 SV=4	0	31.855	48	10	88	3	129	14	10.9	67.99	10		nucleus;other cell component	nucleic acid binding activity;other molecular function	Pf00125, Pf16211	8338	ENSG00000184260	H2AC20	hsa:8338; Q16777; Q6DRA7; Q8IUE5	HCMV Late Events; HCMV Early Events; Transcriptional regulation by small RNAs; Ub-specific processing proteases; Formation of the beta-catenin:TCF transactivating complex; RMTs methylate histone arginines; RNA Polymerase I Promoter Escape; ERCC6 (CSB) and EHMT2 (G9a) positively regulate rRNA expression; Amyloid fiber formation; Meiotic synapsis; UCH proteinases; RUNX1 regulates transcription of g…		41	0																			Not Found	High	High	High
FALSE	High	Master Protein	Q9UBS4	DnaJ homolog subfamily B member 11 OS=Homo sapiens OX=9606 GN=DNAJB11 PE=1 SV=1	0	31.783	24	7	7	7	358	40.5	6.18	20.27	7	protein metabolism;RNA metabolism OR transcription;other metabolic processes;other biological processes	non-structural extracellular;ER/Golgi;nucleus;other cell component	signal transduction activity or receptor binding;other molecular function	Pf00226, Pf01556	51726	ENSG00000090520	DNAJB11	hsa:51726; Q542Y5; Q542Y9; Q6IAQ8; Q96JC6; Q9UBS4	XBP1(S) activates chaperone genes	Photodynamic therapy-induced unfolded protein response	2	0		179.2	156.2	188.7	180.2	13	3.6		2.2	173.5	154.3	11.2	186.6	203.3	178	15.5		205.6	Not Found	High	High	High
FALSE	High	Master Protein	Q9H0L4	Cleavage stimulation factor subunit 2 tau variant OS=Homo sapiens OX=9606 GN=CSTF2T PE=1 SV=1	0	31.761	19	9	9	5	616	64.4	7.25	23.59	9	RNA metabolism OR transcription;other metabolic processes	nucleus;other cell component	nucleic acid binding activity	Pf00076, Pf14304, Pf14327	23283	ENSG00000177613	CSTF2T	B2RAR9; hsa:23283; O75174; Q53HK6; Q7LGE8; Q8N6T1; Q9H0L4	mRNA 3'-end processing; RNA Polymerase II Transcription Termination; Processing of Intronless Pre-mRNAs	mRNA processing	5	0																			Not Found	High	High	High
FALSE	High	Master Protein	P26639	Threonine--tRNA ligase 1, cytoplasmic OS=Homo sapiens OX=9606 GN=TARS1 PE=1 SV=3	0	31.647	14	9	10	8	723	83.4	6.67	21.54	9	protein metabolism;RNA metabolism OR transcription;other metabolic processes	cytosol	nucleic acid binding activity;other molecular function	Pf00587, Pf02824, Pf03129, Pf07973	6897	ENSG00000113407	TARS1	A8K8I1; B4DEG8; hsa:6897; P26639; Q96FP5; Q9BWA6	Cytosolic tRNA aminoacylation		1	0		79	49.3	99.5	62.9	5.9	2.2			52.2	67.1	2.4	92	122.5	97.2	4.9		79.2	High	High	High	High
FALSE	High	Master Protein	P63220	40S ribosomal protein S21 OS=Homo sapiens OX=9606 GN=RPS21 PE=1 SV=1	0	31.56	73	6	10	6	83	9.1	8.5	28.93	6	protein metabolism;RNA metabolism OR transcription;other metabolic processes	cytosol;ER/Golgi;translational apparatus;nucleus;other cell component	other molecular function	Pf01249	6227	ENSG00000171858	RPS21	hsa:6227; P35265; P63220	Eukaryotic Translation Termination; Regulation of expression of SLITs and ROBOs; L13a-mediated translational silencing of Ceruloplasmin expression; Formation of a pool of free 40S subunits; GTP hydrolysis and joining of the 60S ribosomal subunit; Major pathway of rRNA processing in the nucleolus and cytosol; Nonsense Mediated Decay (NMD) enhanced by the Exon Junction Complex (EJC); SRP-dependent …	Cytoplasmic ribosomal proteins	19	0		104.8	99.9	93.3	100.1	4.5		3.5	2.4	123.9	95	6.6	86.9	99.2	98.8	13.4		131.3	Not Found	High	High	High
FALSE	High	Master Protein	P13995	Bifunctional methylenetetrahydrofolate dehydrogenase/cyclohydrolase, mitochondrial OS=Homo sapiens OX=9606 GN=MTHFD2 PE=1 SV=2	0	31.518	33	6	6	6	350	37.9	8.73	22.45	6	other metabolic processes	mitochondrion	other molecular function	Pf00763, Pf02882	10797	ENSG00000065911	MTHFD2	hsa:10797; P13995; Q53G90; Q53GV5; Q53S36; Q7Z650	Metabolism of folate and pterines	Folate metabolism; One-carbon metabolism; Trans-sulfuration, one-carbon metabolism and related pathways	4	0		113.8	108	138.2	128.3	6.2	2.5			123.7	109.5	11.1	122.2	132.6	131.5	9.9		148.2	Not Found	High	High	High
FALSE	High	Master Protein	Q96C01	Protein FAM136A OS=Homo sapiens OX=9606 GN=FAM136A PE=1 SV=1	0	31.517	48	4	6	4	138	15.6	7.61	21.38	4		other cell component		Pf05811	84908	ENSG00000035141	FAM136A	hsa:84908; Q96C01; Q96SS3			0	0	5.3	108	103	125.9	104.8	11.9	7.1	6.9	6	126	116.5	10.6	116.3	129.7	108.9	11.7		149	High	High	High	High
FALSE	High	Master Protein	P46940	Ras GTPase-activating-like protein IQGAP1 OS=Homo sapiens OX=9606 GN=IQGAP1 PE=1 SV=1	0	31.432	8	8	9	8	1657	189.1	6.48	20.11	8	cell cycle OR cell proliferation;cell organization and biogenesis;developmental processes;signal transduction;other biological processes	plasma membrane;other membranes;cytosol;cytoskeleton;nucleus;other cell component	enzyme regulator activity;cytoskeletal activity;other molecular function	Pf00307, Pf00612, Pf00616, Pf03836	8826	ENSG00000140575	IQGAP1	A7MBM3; hsa:8826; P46940	Signaling by BRAF and RAF1 fusions; Neutrophil degranulation; RHOC GTPase cycle; RHOA GTPase cycle; CDC42 GTPase cycle; RAC1 GTPase cycle; RHOQ GTPase cycle; RHO GTPases activate IQGAPs; RAC2 GTPase cycle; RHOV GTPase cycle; RHOU GTPase cycle; Nephrin family interactions; Glucagon-like Peptide-1 (GLP1) regulates insulin secretion; Signaling by moderate kinase activity BRAF mutants; Paradoxical ac…	VEGFA-VEGFR2 signaling; Ebola virus infection in host; Ciliary landscape; EGF/EGFR signaling pathway; Regulation of actin cytoskeleton; G13 signaling pathway	25	0		139.1	34.8	167.9	36.6	8.2	2.3		2	41.9	50.7	8.5	143.2	202.7	142.8	3.3		48.2	High	High	High	High
FALSE	High	Master Protein	P13073	Cytochrome c oxidase subunit 4 isoform 1, mitochondrial OS=Homo sapiens OX=9606 GN=COX4I1 PE=1 SV=1	0	31.404	19	3	7	3	169	19.6	9.51	20.53	3	other metabolic processes;transport	other membranes;cytosol;mitochondrion;nucleus	transporter activity	Pf02936	1327	ENSG00000131143	COX4I1	B2R4J2; D3DUM7; hsa:1327; P13073; Q6P666	Respiratory electron transport; TP53 Regulates Metabolic Genes; Cytoprotection by HMOX1	Electron transport chain: OXPHOS system in mitochondria; Nonalcoholic fatty liver disease; Mitochondrial complex IV assembly	6	0		39.3	40.3	43	42.8					39.5	48		52.9	43.3	46.4	4		55.2	Not Found	High	High	High
FALSE	High	Master Protein	P52888	Thimet oligopeptidase OS=Homo sapiens OX=9606 GN=THOP1 PE=1 SV=2	0	31.37	17	7	7	7	689	78.8	6.05	22.75	7	protein metabolism;other metabolic processes	cytosol;mitochondrion	other molecular function	Pf01432	7064	ENSG00000172009	THOP1	B3KSE2; hsa:7064; P52888; Q9UCB3	Antigen processing: Ubiquitination & Proteasome degradation		1	0		89.5	63.5	106.8	74.3	4.2				72.3	85.2	3.5	93.2	93.6	81.7	2.8		95.1	Not Found	High	High	High
FALSE	High	Master Protein	P68104	Elongation factor 1-alpha 1 OS=Homo sapiens OX=9606 GN=EEF1A1 PE=1 SV=1	0	31.195	19	7	7	7	462	50.1	9.01	25.46	7	protein metabolism;other metabolic processes;other biological processes	non-structural extracellular;plasma membrane;other membranes;cytosol;cytoskeleton;nucleus;other cytoplasmic organelle;other cell component	nucleic acid binding activity;other molecular function	Pf00009, Pf03143, Pf03144	1915	ENSG00000156508	EEF1A1	hsa:1915; P04719; P04720; P68104; Q6IQ15	Neutrophil degranulation; Chaperone Mediated Autophagy; Protein methylation; Peptide chain elongation; HSF1 activation; SARS-CoV-1 modulates host translation machinery	Translation factors; Fragile X syndrome; 2q37 copy number variation syndrome	10	0		166	91.1	187.3	94.4	9.9	4.9		5.1	84.8	111.8	8.1	164.4	186.3	150.6	7.9		123	Not Found	High	High	High
FALSE	High	Master Protein	P09493	Tropomyosin alpha-1 chain OS=Homo sapiens OX=9606 GN=TPM1 PE=1 SV=2	0	31.169	31	10	12	3	284	32.7	4.74	29.38	10	cell organization and biogenesis;stress response;developmental processes;other biological processes	plasma membrane;other membranes;cytosol;cytoskeleton;other cell component	cytoskeletal activity;other molecular function	Pf00261	7168	ENSG00000140416	TPM1	B7Z5T7; D9YZV2; D9YZV3; D9YZV8; hsa:7168; P09493; P09494; P10469; Q6DV89; Q6DV90; Q7Z6L8; Q86W64; Q96IK2; Q9UCI1; Q9UCI2; Q9UCY9; Q9Y427	Smooth Muscle Contraction; Striated Muscle Contraction	Vitamin D receptor pathway; Striated muscle contraction pathway	4	1		124.8	97.8	147.2	105.3	11	8.2	3.7	2.1	103	106.4	7.5	145.7	144.9	152.3	10.2	2.2	130.6	Not Found	High	High	High
FALSE	High	Master Protein	Q15008	26S proteasome non-ATPase regulatory subunit 6 OS=Homo sapiens OX=9606 GN=PSMD6 PE=1 SV=1	0	31.078	13	5	7	5	389	45.5	5.62	19.69	5	protein metabolism;other metabolic processes	non-structural extracellular;cytosol;nucleus;other cell component		Pf01399, Pf10602	9861	ENSG00000163636	PSMD6	A8K2E0; E9PHI9; hsa:9861; Q15008; Q6UV22	Neutrophil degranulation; AUF1 (hnRNP D0) binds and destabilizes mRNA; Regulation of expression of SLITs and ROBOs; ABC-family proteins mediated transport; Ub-specific processing proteases; RUNX1 regulates transcription of genes involved in differentiation of HSCs; Separation of Sister Chromatids; The role of GTSE1 in G2/M progression after G2 checkpoint; FCERI mediated NF-kB activation; Downstre…	Proteasome degradation; Alzheimer's disease and miRNA effects; Parkin-ubiquitin proteasomal system pathway; Alzheimer's disease	63	0		97.5	84	106.7	94.8	3.8		2.2		99.8	78.4	6.1	111.1	120.9	107.7	6.3		112.6	Not Found	High	High	High
FALSE	High	Master Protein	Q86V81	THO complex subunit 4 OS=Homo sapiens OX=9606 GN=ALYREF PE=1 SV=3	0	31.023	19	5	10	5	257	26.9	11.15	33.97	5	DNA metabolism;RNA metabolism OR transcription;other metabolic processes;transport;other biological processes	cytosol;nucleus;other cell component	nucleic acid binding activity	Pf00076, Pf13865	10189		ALYREF	hsa:10189; O43672; Q86V81	mRNA 3'-end processing; RNA Polymerase II Transcription Termination; mRNA Splicing - Major Pathway; Transport of the SLBP independent Mature mRNA; Transport of the SLBP Dependant Mature mRNA; Transport of Mature mRNA Derived from an Intronless Transcript; Transport of Mature mRNA derived from an Intron-Containing Transcript		7	0		192	47	201.4	57.3	5.9				52.1	56.9	11.3	186.8	210.4	184	4.2		56	Not Found	High	High	High
FALSE	High	Master Protein	Q5T7N3	KN motif and ankyrin repeat domain-containing protein 4 OS=Homo sapiens OX=9606 GN=KANK4 PE=1 SV=1	0	31.007	14	8	8	8	995	107.3	5.27	23.66	8	cell organization and biogenesis	cytosol;cytoskeleton;other cell component		Pf00023, Pf12075, Pf13857	163782	ENSG00000132854	KANK4	B1ALP7; hsa:163782; Q5T7N3; Q6P9A0; Q86T71; Q86VE6; Q8NAX3			0	0		101.6	77.2	107.4	85.7	4.9	2.4		4.8	88.5	98.5	2.4	103.8	100.3	111.8	9.2		103.9	Not Found	High	High	High
FALSE	High	Master Protein	Q14137	Ribosome biogenesis protein BOP1 OS=Homo sapiens OX=9606 GN=BOP1 PE=1 SV=2	0	30.936	20	8	8	8	746	83.6	6.19	24.34	8	cell cycle OR cell proliferation;cell organization and biogenesis;RNA metabolism OR transcription;other metabolic processes;other biological processes	nucleus;other cell component	other molecular function	Pf00400, Pf08145	23246	ENSG00000261236; ENSG00000285301	BOP1	hsa:23246; Q14137; Q969Z6; Q96IS8; Q96Q25; Q9BSA7; Q9BVM0	Major pathway of rRNA processing in the nucleolus and cytosol		1	0		30.7	26.1	37.6	25.7				2.4	34.1	31.8	2.6	31.7	41.6	34.4	2.6		37.4	Not Found	High	High	High
FALSE	High	Master Protein	Q96CP2	FLYWCH family member 2 OS=Homo sapiens OX=9606 GN=FLYWCH2 PE=1 SV=1	0	30.836	80	5	9	5	140	14.6	8.46	26.95	5				Pf15423	114984	ENSG00000162076	FLYWCH2	hsa:114984; Q96CP2			0	0		124.1	118.1	143.5	120.5	12.7	6.4	3	2.3	130.8	133.2	8.8	140.2	127.4	118.5	11.2		152.7	Not Found	High	High	High
FALSE	High	Master Protein	O60828	Polyglutamine-binding protein 1 OS=Homo sapiens OX=9606 GN=PQBP1 PE=1 SV=1	0	30.795	44	8	10	8	265	30.5	6.33	30.26	8	cell organization and biogenesis;RNA metabolism OR transcription;other metabolic processes;stress response;developmental processes;other biological processes	nucleus;other cell component	nucleic acid binding activity;other molecular function		10084	ENSG00000102103	PQBP1	C9JQA1; hsa:10084; O60828; Q4VY25; Q4VY26; Q4VY27; Q4VY29; Q4VY30; Q4VY34; Q4VY35; Q4VY36; Q4VY37; Q4VY38; Q9GZP2; Q9GZU4; Q9GZZ4	mRNA Splicing - Major Pathway		1	0		160.2	170.8	192.6	173.9	7.8		7.6	5.2	187.5	185.3	7.2	202.2	177.4	189.3	19.6		203.2	Not Found	High	High	High
FALSE	High	Master Protein	Q02790	Peptidyl-prolyl cis-trans isomerase FKBP4 OS=Homo sapiens OX=9606 GN=FKBP4 PE=1 SV=3	0	30.795	18	7	7	7	459	51.8	5.43	17.27	7	cell organization and biogenesis;transport;developmental processes;signal transduction;other biological processes	cytosol;cytoskeleton;mitochondrion;nucleus;other cell component	cytoskeletal activity;other molecular function	Pf00254, Pf00515	2288	ENSG00000004478	FKBP4	D3DUQ1; hsa:2288; Q02790; Q9UCP1; Q9UCV7	Estrogen-dependent gene expression; Potential therapeutics for SARS; HSP90 chaperone cycle for steroid hormone receptors (SHR) in the presence of ligand; Attenuation phase	Androgen receptor signaling pathway	6	0		350.2	86.3	380.9	93.6	14.4	2.9		2.8	88	92.1	17.8	333.5	401.6	339.7	12.4	2.5	106	Not Found	High	High	High
FALSE	High	Master Protein	P09496	Clathrin light chain A OS=Homo sapiens OX=9606 GN=CLTA PE=1 SV=1	0	30.773	36	8	9	8	248	27.1	4.51	26.03	8	cell cycle OR cell proliferation;cell organization and biogenesis;transport;other biological processes	plasma membrane;other membranes;cytosol;cytoskeleton;ER/Golgi;other cytoplasmic organelle;other cell component	other molecular function	Pf01086	1211	ENSG00000122705	CLTA	A8K4W3; B4DIN1; F5H6N3; hsa:1211; P09496; Q2XPN5; Q53XZ1	Recycling pathway of L1; MHC class II antigen presentation; Lysosome Vesicle Biogenesis; Cargo recognition for clathrin-mediated endocytosis; WNT5A-dependent internalization of FZD4; EPH-ephrin mediated repulsion of cells; LDL clearance; Retrograde neurotrophin signalling; WNT5A-dependent internalization of FZD2, FZD5 and ROR2; VLDLR internalisation and degradation; Entry of Influenza Virion into…	Synaptic vesicle pathway; Ebola virus infection in host; Fragile X syndrome	17	0		194.3	187.8	207.5	216	6.8	9.4	3	3.7	218.9	177.8	17.5	201.6	210.6	195.9	15.4		247.5	Not Found	High	High	High
FALSE	High	Master Protein	P46937	Transcriptional coactivator YAP1 OS=Homo sapiens OX=9606 GN=YAP1 PE=1 SV=2	0	30.672	33	8	12	8	504	54.4	5.17	14.65	8	cell-cell signaling;cell cycle OR cell proliferation;cell organization and biogenesis;RNA metabolism OR transcription;stress response;developmental processes;signal transduction;other biological processes	other membranes;cytosol;nucleus;other cell component	nucleic acid binding activity;other molecular function	Pf00397	10413	ENSG00000137693	YAP1	B4DTY1; B7ZA01; E3WEB5; E3WEB6; E9PRV2; F5H202; hsa:10413; K0KQ18; K0KYZ8; K0L195; K0L1G3; P46937; Q7Z574; Q8IUY9	RUNX1 regulates transcription of genes involved in differentiation of HSCs; Nuclear signaling by ERBB4; RUNX2 regulates osteoblast differentiation; Formation of axial mesoderm; Signaling by Hippo; YAP1- and WWTR1 (TAZ)-stimulated gene expression; EGR2 and SOX10-mediated initiation of Schwann cell myelination; RUNX3 regulates YAP1-mediated transcription	Mesodermal commitment pathway; Mesodermal commitment pathway; RAC1/PAK1/p38/MMP2 pathway; miR-509-3p alteration of YAP1/ECM axis; Ciliary landscape; Leukocyte-intrinsic Hippo pathway functions; Netrin-UNC5B signaling pathway; Galanin receptor pathway; Malignant pleural mesothelioma	17	0		113.5	116.7	123.3	108.3	6.8	4.2	2.8	3.8	103.7	101.2	6.9	113.3	109.5	116.5	10.2		126.3	Not Found	High	High	High
FALSE	High	Master Protein	P0DSO3	G antigen 4 OS=Homo sapiens OX=9606 GN=GAGE4 PE=5 SV=1	0	30.632	47	6	15	2	117	12.9	4.25	42.84	6				Pf05831	2576		GAGE4	A8MU85; hsa:2576; P0DSO3; Q13065; Q13068; Q6NT33			0	2																			Not Found	High	High	High
FALSE	High	Master Protein	P09884	DNA polymerase alpha catalytic subunit OS=Homo sapiens OX=9606 GN=POLA1 PE=1 SV=2	0	30.583	9	5	6	5	1462	165.8	5.85	21.13	5	cell cycle OR cell proliferation;DNA metabolism;RNA metabolism OR transcription;other metabolic processes;stress response;other biological processes	cytosol;nucleus	nucleic acid binding activity;other molecular function	Pf00136, Pf03104, Pf08996, Pf12254	5422	ENSG00000101868	POLA1	hsa:5422; P09884; Q86UQ7	Activation of the pre-replicative complex; Defective pyroptosis; G1/S-Specific Transcription; Inhibition of replication initiation of damaged DNA by RB1/E2F1; Polymerase switching on the C-strand of the telomere; Telomere C-strand synthesis initiation; DNA replication initiation; Polymerase switching; Removal of the Flap Intermediate	Retinoblastoma gene in cancer; Pyrimidine metabolism; DNA replication	13	0		41.7	32.8	46.7	35.3	3.6			2.6	36.7	37.1	5.9	43.5	46.8	45			56.7	Not Found	High	High	High
FALSE	High	Master Protein	O95400	CD2 antigen cytoplasmic tail-binding protein 2 OS=Homo sapiens OX=9606 GN=CD2BP2 PE=1 SV=1	0	30.53	23	7	7	7	341	37.6	4.61	26.12	7	cell organization and biogenesis;RNA metabolism OR transcription;other metabolic processes	cytosol;nucleus;other cell component	other molecular function	Pf02213	10421	ENSG00000169217	CD2BP2	B2RDX2; hsa:10421; O95400; Q9ULP2		mRNA processing; Ciliary landscape	2	0		144.8	112.3	145.8	120.7	7.9	5.6		2.9	141.2	118.4	11.2	151.5	168	132.4	10.1		171.1	Not Found	High	High	High
FALSE	High	Master Protein	Q96IZ0	PRKC apoptosis WT1 regulator protein OS=Homo sapiens OX=9606 GN=PAWR PE=1 SV=1	0	30.526	28	5	5	5	340	36.5	5.41	22.74	5	cell organization and biogenesis;RNA metabolism OR transcription;signal transduction;other biological processes	plasma membrane;other membranes;cytosol;cytoskeleton;nucleus;other cell component	cytoskeletal activity;other molecular function		5074	ENSG00000177425	PAWR	hsa:5074; O75796; Q6FHY9; Q8N700; Q96IZ0			0	0		46.8	52.6	70.6	55.3	4.5	4.1		2.5	76.8	57.9	3.6	67.4	79.2	63.6	7.1		76.8	Not Found	High	High	High
FALSE	High	Master Protein	Q9H307	Pinin OS=Homo sapiens OX=9606 GN=PNN PE=1 SV=5	0	30.516	16	10	10	10	717	81.6	7.14	16.82	10	cell adhesion;RNA metabolism OR transcription;other metabolic processes	plasma membrane;other membranes;cytoskeleton;nucleus;other cell component	nucleic acid binding activity;other molecular function	Pf04696, Pf04697	5411	ENSG00000100941	PNN	B4DZX8; hsa:5411; O60899; Q53EM7; Q6P5X4; Q7KYL1; Q99738; Q9H307; Q9UHZ9; Q9UQR9	mRNA Splicing - Major Pathway		1	0		232	133.9	260.2	153.8	12	2		4	125.5	206.3	14.5	254.1	276.6	243.2	11.4		202.4	Not Found	High	High	High
FALSE	High	Master Protein	P17980	26S proteasome regulatory subunit 6A OS=Homo sapiens OX=9606 GN=PSMC3 PE=1 SV=3	0	30.478	18	6	10	6	439	49.2	5.24	29.26	6	protein metabolism;other metabolic processes;other biological processes	non-structural extracellular;cytosol;nucleus;other cell component	other molecular function	Pf00004, Pf16450, Pf17862	5702	ENSG00000165916	PSMC3	B2R8V1; hsa:5702; P17980; Q3B757; Q3B865; Q53HU5; Q6GPG8; Q6IBS1; Q96HD3	Separation of Sister Chromatids; The role of GTSE1 in G2/M progression after G2 checkpoint; Neutrophil degranulation; Asymmetric localization of PCP proteins; Degradation of DVL; Cdc20:Phospho-APC/C mediated degradation of Cyclin A; ER-Phagosome pathway; Regulation of expression of SLITs and ROBOs; FCERI mediated NF-kB activation; Downstream TCR signaling; Antigen processing: Ubiquitination & Pro…	Proteasome degradation; Alzheimer's disease and miRNA effects; Parkin-ubiquitin proteasomal system pathway; Alzheimer's disease	63	0		266.4	169.7	282.1	200.1	9.4	1.9	3.3	10.3	201.8	197	16.1	254.2	291.5	269.2	14.7		246.2	Not Found	High	High	High
FALSE	High	Master Protein	Q7L2E3	ATP-dependent RNA helicase DHX30 OS=Homo sapiens OX=9606 GN=DHX30 PE=1 SV=1	0	30.474	10	8	9	8	1194	133.9	8.78	18.59	8	cell organization and biogenesis;developmental processes	cytosol;mitochondrion;nucleus;other cell component	nucleic acid binding activity;other molecular function	Pf00270, Pf00271, Pf04408, Pf07717	22907	ENSG00000132153	DHX30	A8K5F1; hsa:22907; O94965; Q7L2E3; Q7Z753; Q96CH4; Q9NUQ0			0	0		20.9	16.9	22.1	17.5					12.4	22.1		21.4	23.3	19.8			15.3	Not Found	High	High	High
FALSE	High	Master Protein	P61981	14-3-3 protein gamma OS=Homo sapiens OX=9606 GN=YWHAG PE=1 SV=2	0	30.457	28	6	6	4	247	28.3	4.89	17.16	6	transport;signal transduction;other biological processes	cytosol;other cell component	signal transduction activity or receptor binding;enzyme regulator activity;other molecular function	Pf00244	7532	ENSG00000170027	YWHAG	hsa:7532; O70457; P35214; P61981; Q6FH52; Q9UDP2; Q9UN99	Recruitment of NuMA to mitotic centrosomes; Regulation of PLK1 Activity at G2/M Transition; Loss of Nlp from mitotic centrosomes; Recruitment of mitotic centrosome proteins and complexes; Anchoring of the basal body to the plasma membrane; AURKA Activation by TPX2; Translocation of SLC2A4 (GLUT4) to the plasma membrane; Regulation of localization of FOXO transcription factors; TP53 Regulates Meta…	Cell cycle; Prolactin signaling pathway; Myometrial relaxation and contraction pathways; Disruption of postsynaptic signaling by CNV; Calcium regulation in cardiac cells; Sudden infant death syndrome (SIDS) susceptibility pathways	21	1		155.8	135.3	177.2	121.1	4			2.9	119.9	137.1	11.1	166.6	176.8	158.1	11.9		139.6	Not Found	High	High	High
FALSE	High	Master Protein	O95602	DNA-directed RNA polymerase I subunit RPA1 OS=Homo sapiens OX=9606 GN=POLR1A PE=1 SV=2	0	30.31	6	6	6	6	1720	194.7	7.03	19	6	RNA metabolism OR transcription;other metabolic processes;other biological processes	nucleus;other cell component	nucleic acid binding activity;other molecular function	Pf00623, Pf04983, Pf04997, Pf04998, Pf05000	25885	ENSG00000068654	POLR1A	B7Z7T0; D6W5M0; hsa:25885; O95602; Q0VG05; Q9UEH0; Q9UFT9	B-WICH complex positively regulates rRNA expression; NoRC negatively regulates rRNA expression; RNA Polymerase I Transcription Initiation; RNA Polymerase I Promoter Escape; RNA Polymerase I Transcription Termination	Pyrimidine metabolism; Eukaryotic transcription initiation; 2q13 copy number variation syndrome	8	0																			Not Found	High	High	High
FALSE	High	Master Protein	Q9Y3I0	RNA-splicing ligase RtcB homolog OS=Homo sapiens OX=9606 GN=RTCB PE=1 SV=1	0	30.186	25	7	7	7	505	55.2	7.23	16.55	7	RNA metabolism OR transcription;other metabolic processes;developmental processes;other biological processes	other membranes;cytosol;ER/Golgi;nucleus;other cell component	cytoskeletal activity;other molecular function	Pf01139	51493	ENSG00000100220	RTCB	B2R6A8; hsa:51493; Q6IAI0; Q9BWL4; Q9NTH1; Q9P037; Q9P0J3; Q9Y3I0	tRNA processing in the nucleus	Unfolded protein response	2	0		129.1	119.8	136.4	125.8	10.9	2	2.3		122.9	136.5	8	134.4	167.2	136.9	8.5		152.5	Not Found	High	High	High
FALSE	High	Master Protein	P56192	Methionine--tRNA ligase, cytoplasmic OS=Homo sapiens OX=9606 GN=MARS1 PE=1 SV=2	0	30.148	10	6	7	6	900	101.1	6.16	25.72	6	protein metabolism;RNA metabolism OR transcription;other metabolic processes;other biological processes	cytosol;nucleus;other cell component	nucleic acid binding activity;other molecular function	Pf00043, Pf00458, Pf09334, Pf18485, Pf19303	4141	ENSG00000166986	MARS1	B3KVK7; hsa:4141; P56192; Q14895; Q53H14; Q96A15; Q96BZ0; Q9NSE0	Cytosolic tRNA aminoacylation; Selenoamino acid metabolism		2	0		59.4	45.9	65.9	55.6	2.6	3.8		3.2	44.4	64.2	4.8	70.1	67.4	72.3	2.9		69.2	Not Found	High	High	High
FALSE	High	Master Protein	P42771	Cyclin-dependent kinase inhibitor 2A OS=Homo sapiens OX=9606 GN=CDKN2A PE=1 SV=2	0	30.084	47	6	6	6	156	16.5	5.81	25.27	6	cell cycle OR cell proliferation;other metabolic processes;stress response;signal transduction;other biological processes	cytosol;nucleus;other cell component	enzyme regulator activity;other molecular function		1029	ENSG00000147889	CDKN2A	A5X2G7; D3DRK1; G3XAG3; hsa:1029; O95440; P42771; Q15191; Q5VVJ5; Q96B52; Q9NP05	Cyclin D associated events in G1; Oxidative Stress Induced Senescence; Oncogene Induced Senescence; Senescence-Associated Secretory Phenotype (SASP); Transcriptional Regulation by VENTX; Evasion of Oncogene Induced Senescence Due to Defective p16INK4A binding to CDK4; Evasion of Oncogene Induced Senescence Due to Defective p16INK4A binding to CDK4 and CDK6; Evasion of Oxidative Stress Induced Sen…	TP53 network; Cell cycle; Glioblastoma signaling pathways; Apoptosis; Bladder cancer; Vitamin D receptor pathway; Tumor suppressor activity of SMARCB1; Non-small cell lung cancer; Pancreatic adenocarcinoma pathway; G1 to S cell cycle control; Fragile X syndrome; Gastrin signaling pathway; Head and neck squamous cell carcinoma; Melanoma; Malignant pleural mesothelioma; TROP2 regulatory signaling	25	0																			Not Found	High	High	High
FALSE	High	Master Protein	Q13501	Sequestosome-1 OS=Homo sapiens OX=9606 GN=SQSTM1 PE=1 SV=1	0	29.929	18	5	7	5	440	47.7	5.22	19.75	5	cell cycle OR cell proliferation;cell organization and biogenesis;protein metabolism;RNA metabolism OR transcription;other metabolic processes;stress response;transport;signal transduction;other biological processes	cytosol;cytoskeleton;mitochondrion;ER/Golgi;nucleus;other cytoplasmic organelle;other cell component	signal transduction activity or receptor binding;kinase activity;other molecular function	Pf00564, Pf00569, Pf16577	8878	ENSG00000161011; ENSG00000284099	SQSTM1	A6NFN7; B2R661; B3KUW5; hsa:8878; Q13446; Q13501; Q9BUV7; Q9BVS6; Q9UEU1	Neddylation; Interleukin-1 signaling; KEAP1-NFE2L2 pathway; Signaling by ALK fusions and activated point mutants; p75NTR recruits signalling complexes; NF-kB is activated and signals survival; Nuclear events mediated by NFE2L2; PINK1-PRKN Mediated Mitophagy; NRIF signals cell death from the nucleus; Pexophagy	IL-1 signaling pathway; RANKL/RANK signaling pathway; Brain-derived neurotrophic factor (BDNF) signaling pathway; Apoptosis-related network due to altered Notch3 in ovarian cancer; Nuclear receptors meta-pathway; NRF2 pathway; Interleukin-1 induced activation of NF-kB; Clear cell renal cell carcinoma pathways; CAMKK2 pathway; 7q11.23 copy number variation syndrome; Opioid receptor pathways; Clock…	23	0		18	22.7	22.4	23					21.4	20.8		20.9	29.4	20.4			23.4	Not Found	High	High	High
FALSE	High	Master Protein	Q07157	Tight junction protein ZO-1 OS=Homo sapiens OX=9606 GN=TJP1 PE=1 SV=3	0	29.909	6	7	9	7	1748	195.3	6.7	15.01	7	cell adhesion;cell organization and biogenesis;other biological processes	plasma membrane;other membranes;cytosol;cytoskeleton;other cell component	other molecular function	Pf00595, Pf00625, Pf00791, Pf07653	7082	ENSG00000104067; ENSG00000277401	TJP1	B4E3K1; hsa:7082; Q07157; Q2NKP3; Q4ZGJ6	RUNX1 regulates expression of components of tight junctions; Signaling by Hippo; Regulation of gap junction activity; SARS-CoV-2 targets PDZ proteins in cell-cell junction; Apoptotic cleavage of cell adhesion proteins	Epithelial to mesenchymal transition in colorectal cancer; MFAP5 effect on permeability and motility of endothelial cells via cytoskeleton rearrangement; Gastrin signaling pathway; Disruption of postsynaptic signaling by CNV; 1q21.1 copy number variation syndrome; CKAP4 signaling pathway map	11	0		287.1	178.4	321.5	184.8	15.2	9.6	2.6	7.7	179.9	180.8	20.2	298.8	330.1	304.7	20.1		222	Not Found	High	High	High
FALSE	High	Master Protein	O43823	A-kinase anchor protein 8 OS=Homo sapiens OX=9606 GN=AKAP8 PE=1 SV=1	0	29.875	28	8	8	8	692	76.1	5.15	24.56	8	cell cycle OR cell proliferation;cell organization and biogenesis;stress response;transport;signal transduction;other biological processes	mitochondrion;ER/Golgi;nucleus;other cell component	nucleic acid binding activity;other molecular function	Pf04988	10270	ENSG00000105127	AKAP8	hsa:10270; O43823		G protein signaling pathways	1	0		67.7	61.7	74.9	61.8	3.4	3.6			70	57.7	3.7	72	81.2	74.1	7.4		81.2	Not Found	High	High	High
FALSE	High	Master Protein	Q9Y618	Nuclear receptor corepressor 2 OS=Homo sapiens OX=9606 GN=NCOR2 PE=1 SV=3	0	29.667	7	12	12	11	2514	273.5	7.59	10.66	12	RNA metabolism OR transcription;transport;developmental processes;other biological processes	nucleus;other cell component	signal transduction activity or receptor binding;nucleic acid binding activity;other molecular function	Pf00249, Pf15784	9612	ENSG00000196498	NCOR2	hsa:9612; O00613; O15416; O15421; Q13354; Q56D06; Q59GM0; Q9Y5U0; Q9Y618	SUMOylation of transcription cofactors; HCMV Early Events; Cytoprotection by HMOX1; PPARA activates gene expression; Transcriptional regulation of white adipocyte differentiation; Constitutive Signaling by NOTCH1 PEST Domain Mutants; Constitutive Signaling by NOTCH1 HD+PEST Domain Mutants; HDACs deacetylate histones; Nuclear Receptor transcription pathway; Downregulation of SMAD2/3:SMAD4 transcri…	Androgen receptor signaling pathway; Adipogenesis; Aryl hydrocarbon receptor pathway; Notch signaling; Rett syndrome causing genes; Notch signaling pathway	23	1		52.4	43.9	49.8	40.3		2.5			47.6	41.8	2.6	53.7	50.6	43.4	4.3		49.8	Not Found	High	High	High
FALSE	High	Master Protein	Q7Z5L9	Interferon regulatory factor 2-binding protein 2 OS=Homo sapiens OX=9606 GN=IRF2BP2 PE=1 SV=2	0	29.661	25	7	7	7	587	61	8.69	18	7	RNA metabolism OR transcription;other biological processes	nucleus;other cell component	other molecular function	Pf11261	359948	ENSG00000168264	IRF2BP2	B1AM35; B1AM36; hsa:359948; Q6P083; Q7Z5L8; Q7Z5L9; Q8N351; Q8WUH8			0	0		22.7	17.2	28.2	25		2.5			22.9	21.4		34.4	22.3	22.8			24.4	Not Found	High	High	High
FALSE	High	Master Protein	Q10471	Polypeptide N-acetylgalactosaminyltransferase 2 OS=Homo sapiens OX=9606 GN=GALNT2 PE=1 SV=1	0	29.59	18	7	7	7	571	64.7	8.35	17.83	7	protein metabolism;other metabolic processes	non-structural extracellular;other membranes;ER/Golgi;other cell component	other molecular function	Pf00535, Pf00652	2590	ENSG00000143641	GALNT2	A8K1Y3; B7Z8V8; C5HU00; hsa:2590; Q10471; Q9NPY4	COPI-independent Golgi-to-ER retrograde traffic; O-linked glycosylation of mucins		2	0		44	31.4	36.5	32.6	2.2				30.9	44.7		45	40.9	41.7	2.6		45.5	Not Found	High	High	High
FALSE	High	Master Protein	O60664	Perilipin-3 OS=Homo sapiens OX=9606 GN=PLIN3 PE=1 SV=3	0	29.501	32	6	6	6	434	47	5.44	28.1	6	cell organization and biogenesis;stress response;transport;other biological processes	other membranes;cytosol;ER/Golgi;other cytoplasmic organelle;other cell component		Pf03036	10226	ENSG00000105355	PLIN3	A8K4Y9; hsa:10226; K7EQF4; O60664; Q53G77; Q9BS03; Q9UBD7; Q9UP92	Late endosomal microautophagy; Triglyceride catabolism; Retrograde transport at the Trans-Golgi-Network; RHOBTB3 ATPase cycle; Lipophagy; Chaperone Mediated Autophagy		6	0		120.2	105.5	142.2	97.5	6.1			6.6	111.1	112.5	10.5	116.6	140.3	128.5	6.6		128.6	Not Found	High	High	High
FALSE	High	Master Protein	P52948	Nuclear pore complex protein Nup98-Nup96 OS=Homo sapiens OX=9606 GN=NUP98 PE=1 SV=4	0	29.422	6	6	6	6	1817	197.5	6.4	11.96	6	cell organization and biogenesis;protein metabolism;RNA metabolism OR transcription;transport;other biological processes	other membranes;cytosol;nucleus;other cell component	nucleic acid binding activity;other molecular function	Pf04096, Pf12110	4928	ENSG00000110713	NUP98	hsa:4928; P52948; Q8IUT2; Q8WYB0; Q96E54; Q9H3Q4; Q9NT02; Q9UF57; Q9UHX0; Q9Y6J4; Q9Y6J5		SARS-CoV-2 innate immunity evasion and cell-specific immune response	1	0		178.8	107.9	198.6	116	7.7				110.9	115.9	9	178	229.3	180.8	5.8		125.4	Not Found	High	High	High
FALSE	High	Master Protein	P55786	Puromycin-sensitive aminopeptidase OS=Homo sapiens OX=9606 GN=NPEPPS PE=1 SV=2	0	29.364	10	6	6	6	919	103.2	5.72	17.77	6	protein metabolism;other metabolic processes;stress response	cytosol;nucleus;other cell component	other molecular function	Pf01433, Pf11838, Pf17900	9520	ENSG00000141279	NPEPPS	B7Z463; hsa:9520; P55786; Q6P145; Q9NP16; Q9UEM2	Antigen processing: Ubiquitination & Proteasome degradation		1	0		92.8	74.9	86	81.6	2.2		2.6		73.1	95.2	6.4	92.5	101.5	88.1	7.4		97.7	Not Found	High	High	High
FALSE	High	Master Protein	Q9NVS2	39S ribosomal protein S18a, mitochondrial OS=Homo sapiens OX=9606 GN=MRPS18A PE=1 SV=1	0	29.268	48	7	8	7	196	22.2	10.33	16.38	7	protein metabolism;other metabolic processes	other membranes;mitochondrion;translational apparatus	nucleic acid binding activity;other molecular function	Pf01084	55168	ENSG00000096080	MRPS18A	A6XND3; hsa:55168; Q5QPA4; Q9NVS2	Mitochondrial translation initiation; Mitochondrial translation elongation; Mitochondrial translation termination		3	0		126.3	115.8	138.3	129.9	6.1	3.2		3.2	147.4	131.6	9.2	131.7	127.7	122.7	10.9		154.9	Not Found	High	High	High
FALSE	High	Master Protein	Q12874	Splicing factor 3A subunit 3 OS=Homo sapiens OX=9606 GN=SF3A3 PE=1 SV=1	0	29.244	19	7	8	7	501	58.8	5.38	21.2	7	cell organization and biogenesis;RNA metabolism OR transcription;other metabolic processes	nucleus	other molecular function	Pf11931, Pf12108, Pf13297, Pf16837	10946	ENSG00000183431	SF3A3	D3DPT5; hsa:10946; Q12874; Q15460; Q5VT87	mRNA Splicing - Major Pathway	Exercise-induced circadian regulation; mRNA processing	3	0		86.2	45.2	103.2	50.3	2.1		2.2	2.4	36.6	43.1	2	84.6	110.9	83.7	4.1		57.9	Not Found	High	High	High
FALSE	High	Master Protein	P62913	60S ribosomal protein L11 OS=Homo sapiens OX=9606 GN=RPL11 PE=1 SV=2	0	29.191	39	7	7	7	178	20.2	9.6	18.34	7	cell organization and biogenesis;protein metabolism;RNA metabolism OR transcription;other metabolic processes;transport;other biological processes	cytosol;translational apparatus;nucleus;other cell component	enzyme regulator activity;nucleic acid binding activity;other molecular function	Pf00281, Pf00673	6135	ENSG00000142676	RPL11	hsa:6135; P25121; P39026; P62913; Q8TDH2; Q9Y674	L13a-mediated translational silencing of Ceruloplasmin expression; GTP hydrolysis and joining of the 60S ribosomal subunit; Response of EIF2AK4 (GCN2) to amino acid deficiency; Regulation of expression of SLITs and ROBOs; Formation of a pool of free 40S subunits; Major pathway of rRNA processing in the nucleolus and cytosol; Nonsense Mediated Decay (NMD) enhanced by the Exon Junction Complex (EJC…	Cytoplasmic ribosomal proteins	14	0		193.6	158.7	243.6	163.6	10.3			5	166.3	174.4	11.5	223.9	241.1	210	12.8		194.7	Not Found	High	High	High
FALSE	High	Master Protein	O14974	Protein phosphatase 1 regulatory subunit 12A OS=Homo sapiens OX=9606 GN=PPP1R12A PE=1 SV=1	0	29.187	9	7	7	7	1030	115.2	5.4	19.35	7	cell cycle OR cell proliferation;cell organization and biogenesis;protein metabolism;other metabolic processes;signal transduction;other biological processes	plasma membrane;other membranes;cytosol;cytoskeleton;nucleus;other cell component	enzyme regulator activity;other molecular function	Pf00023, Pf15898	4659	ENSG00000058272	PPP1R12A	B4DZ09; F8VWB4; hsa:4659; O14974; Q2NKL4; Q569H0; Q86WU3; Q8NFR6; Q9BYH0	Regulation of PLK1 Activity at G2/M Transition; RHO GTPases activate CIT; RHO GTPases activate PKNs; RHO GTPases Activate ROCKs; RHO GTPases activate PAKs	Focal adhesion; Hippo-Merlin signaling dysregulation; Regulation of actin cytoskeleton	8	0		68.2	40.3	72.5	43.9	7.2			3	45.4	42.8	4.3	57.5	64.5	53.6	6.3		58.9	Not Found	High	High	High
FALSE	High	Master Protein	P00367	Glutamate dehydrogenase 1, mitochondrial OS=Homo sapiens OX=9606 GN=GLUD1 PE=1 SV=2	0	29.173	25	9	10	9	558	61.4	7.8	16.43	9	other metabolic processes;other biological processes	mitochondrion;ER/Golgi;other cell component	other molecular function	Pf00208, Pf02812	2746	ENSG00000148672	GLUD1	B3KV55; B4DGN5; hsa:2746; P00367; Q5TBU3	Transcriptional activation of mitochondrial biogenesis; Glutamate and glutamine metabolism	VEGFA-VEGFR2 signaling; Amino acid metabolism; Metabolic reprogramming in colon cancer; 22q11.2 copy number variation syndrome; Amino acid metabolism pathway excerpt: histidine catabolism extension	7	0		187.8	107.3	196.3	108.1	3.1		3.3	4.3	120.4	116	15.4	196.2	206.1	185.3	5.9		154.7	High	High	High	High
FALSE	High	Master Protein	Q15019	Septin-2 OS=Homo sapiens OX=9606 GN=SEPTIN2 PE=1 SV=1	0	29.151	21	5	6	5	361	41.5	6.6	24.86	5	cell cycle OR cell proliferation;cell organization and biogenesis;signal transduction;other biological processes	plasma membrane;other membranes;cytoskeleton;ER/Golgi;nucleus;other cell component	other molecular function	Pf00735	4735	ENSG00000168385	SEPTIN2	B4DGE8; hsa:4735; Q14132; Q15019; Q53QU3; Q8IUK9; Q96CB0	Anchoring of the basal body to the plasma membrane	2q37 copy number variation syndrome	2	0		44.2	43.5	66.7	36.3					39.8	46.9	3.9	55	54.6	48.3	2.7		58.9	Not Found	High	High	High
FALSE	High	Master Protein	P14923	Junction plakoglobin OS=Homo sapiens OX=9606 GN=JUP PE=1 SV=3	0	29.105	14	6	7	6	745	81.7	6.14	19.22	6	cell adhesion;cell-cell signaling;cell organization and biogenesis;RNA metabolism OR transcription;signal transduction;other biological processes	non-structural extracellular;plasma membrane;other membranes;cytosol;cytoskeleton;nucleus;other cell component	other molecular function	Pf00514	3728	ENSG00000173801	JUP	hsa:3728; P14923; Q15093; Q15151; Q7L3S5; Q86W21; Q9BWC4; Q9HCX9	Neutrophil degranulation; RHOC GTPase cycle; Formation of the cornified envelope; RHOA GTPase cycle; CDC42 GTPase cycle; RHOQ GTPase cycle; RHOB GTPase cycle; RHOJ GTPase cycle; VEGFR2 mediated vascular permeability; Adherens junctions interactions; RHOH GTPase cycle	Arrhythmogenic right ventricular cardiomyopathy; Corticotropin-releasing hormone signaling pathway; Ectoderm differentiation; Ectoderm differentiation; Epithelial to mesenchymal transition in colorectal cancer; Opioid receptor pathways	18	0		26.7	14.8	23.5	23.7				2.2	20.2	27.1		28.8	26.4	29			25.2	Not Found	High	High	High
FALSE	High	Master Protein	P62987	Ubiquitin-60S ribosomal protein L40 OS=Homo sapiens OX=9606 GN=UBA52 PE=1 SV=2	0	29.103	46	7	35	1	128	14.7	9.83	97.07	7	protein metabolism;other metabolic processes	plasma membrane;other membranes;cytosol;mitochondrion;ER/Golgi;translational apparatus;nucleus;other cytoplasmic organelle;other cell component	other molecular function	Pf00240, Pf01020	7311	ENSG00000221983	UBA52	hsa:7311; P02248; P02249; P02250; P14793; P62987; P62988; Q29120; Q6LBL4; Q6LDU5; Q8WYN8; Q91887; Q91888; Q9BWD6; Q9BX98; Q9UEF2; Q9UEG1; Q9UEK8; Q9UPK7	FCERI mediated NF-kB activation; Downstream TCR signaling; Antigen processing: Ubiquitination & Proteasome degradation; Activation of NF-kappaB in B cells; Oxygen-dependent proline hydroxylation of Hypoxia-inducible Factor Alpha; ER-Phagosome pathway; SCF-beta-TrCP mediated degradation of Emi1; APC/C:Cdc20 mediated degradation of Securin; APC/C:Cdh1 mediated degradation of Cdc20 and other APC/C:C…	DNA replication; Cytoplasmic ribosomal proteins	196	0		60.7	56.5	65.1	50.1	4.2	3.1			54.6	58.8	2.8	66.4	64.4	54.7	4		59.4	Not Found	High	High	High
FALSE	High	Master Protein	P60174	Triosephosphate isomerase OS=Homo sapiens OX=9606 GN=TPI1 PE=1 SV=4	0	29.102	50	7	12	7	249	26.7	6.9	20.33	7	other metabolic processes	cytosol	other molecular function	Pf00121	7167	ENSG00000111669	TPI1	B7Z5D8; D3DUS9; hsa:7167; P00938; P60174; Q6FHP9; Q6IS07; Q8WWD0; Q96AG5	Glycolysis; Gluconeogenesis	Fatty acid beta-oxidation; Cori cycle; HIF1A and PPARG regulation of glycolysis; Clear cell renal cell carcinoma pathways; Aerobic glycolysis; Disorders of fructose metabolism; Glycolysis and gluconeogenesis	9	0		256.4	243.5	310.6	256.1	18.9	5.5	2.1	2.6	262.6	248.1	20.4	278.3	326	283.1	28.2		316.6	Not Found	High	High	High
FALSE	High	Master Protein	Q9UPT8	Zinc finger CCCH domain-containing protein 4 OS=Homo sapiens OX=9606 GN=ZC3H4 PE=1 SV=3	0	29.057	10	6	6	6	1303	140.2	6.27	17.33	6	RNA metabolism OR transcription;other metabolic processes;other biological processes	cytosol;nucleus;other cell component	nucleic acid binding activity;other molecular function	Pf00642, Pf14608, Pf18044	23211	ENSG00000130749	ZC3H4	hsa:23211; Q9UPT8; Q9Y420			0	0	5.2	78.7	72.9	82.5	73	2.2				61.8	76.2		81	90.2	86	5.3		94.8	High	High	High	High
FALSE	High	Master Protein	P85037	Forkhead box protein K1 OS=Homo sapiens OX=9606 GN=FOXK1 PE=1 SV=1	0	29.038	14	8	8	8	733	75.4	9.32	17.09	8	RNA metabolism OR transcription;other metabolic processes;stress response;other biological processes	nucleus;other cell component	nucleic acid binding activity;other molecular function	Pf00250, Pf00498	221937	ENSG00000164916	FOXK1	hsa:221937; P85037	UCH proteinases		1	0	2.1	57.5	58.6	58.5	53.2	1.9			2.1	52.8	61.3	3	65.6	64.8	64.2	4.3		70.2	High	High	High	High
FALSE	High	Master Protein	Q7L014	Probable ATP-dependent RNA helicase DDX46 OS=Homo sapiens OX=9606 GN=DDX46 PE=1 SV=2	0	29.001	11	9	9	9	1031	117.3	9.29	19.42	9	cell organization and biogenesis;RNA metabolism OR transcription;other metabolic processes	other membranes;nucleus	other molecular function	Pf00270, Pf00271	9879	ENSG00000145833	DDX46	hsa:9879; O94894; Q7L014; Q96EI0; Q9Y658	mRNA Splicing - Major Pathway		1	0		24.3	22.1	29.6	25.8					16.4	30.7		22.2	21.4	24.3			31.5	Not Found	High	High	High
FALSE	High	Master Protein	P62942	Peptidyl-prolyl cis-trans isomerase FKBP1A OS=Homo sapiens OX=9606 GN=FKBP1A PE=1 SV=2	0	28.984	64	5	21	5	108	11.9	8.16	41.6	5	cell organization and biogenesis;protein metabolism;other metabolic processes;transport;developmental processes;signal transduction;other biological processes	plasma membrane;other membranes;cytosol;cytoskeleton;ER/Golgi;other cell component	signal transduction activity or receptor binding;other molecular function	Pf00254	2280	ENSG00000088832	FKBP1A	D3DVW6; hsa:2280; P20071; P62942; Q4VC47; Q6FGD9; Q6LEU3; Q9H103; Q9H566	Potential therapeutics for SARS; mTORC1-mediated signalling; SARS-CoV-1 activates/modulates innate immune responses; TGF-beta receptor signaling activates SMADs; Calcineurin activates NFAT; TGF-beta receptor signaling in EMT (epithelial to mesenchymal transition); TGFBR1 LBD Mutants in Cancer	Target of rapamycin signaling; Spinal cord injury; Head and neck squamous cell carcinoma; TGF-beta receptor signaling in skeletal dysplasias; Disturbed pathways in Duchenne Muscular Dystrophy; Calcium regulation in cardiac cells; TGF-beta receptor signaling	14	0	2.2	272.2	295.4	328.1	351.8	9.2	4	7.1	9.2	386	317.3	18.4	330.1	337.3	321.9	32.4		421.3	High	High	High	High
FALSE	High	Master Protein	O00233	26S proteasome non-ATPase regulatory subunit 9 OS=Homo sapiens OX=9606 GN=PSMD9 PE=1 SV=3	0	28.968	36	6	6	6	223	24.7	6.95	25.62	6	cell organization and biogenesis;protein metabolism;RNA metabolism OR transcription;other metabolic processes;other biological processes	cytosol;nucleus;other cell component	other molecular function	Pf02163, Pf17820, Pf18265	5715	ENSG00000110801	PSMD9	B2RD35; G3V1Q6; hsa:5715; O00233; Q9BQ42	FCERI mediated NF-kB activation; Downstream TCR signaling; Antigen processing: Ubiquitination & Proteasome degradation; Activation of NF-kappaB in B cells; Oxygen-dependent proline hydroxylation of Hypoxia-inducible Factor Alpha; ER-Phagosome pathway; Cross-presentation of soluble exogenous antigens (endosomes); SCF-beta-TrCP mediated degradation of Emi1; APC/C:Cdc20 mediated degradation of Secur…	Proteasome degradation; Alzheimer's disease and miRNA effects; Parkin-ubiquitin proteasomal system pathway; Alzheimer's disease	62	0		180.2	183.9	186.1	194.3	18.1	6.4	5.3	4.3	192.4	179.3	8	187.4	191.9	176.3	12.6		238.4	Not Found	High	High	High
FALSE	High	Master Protein	P54136	Arginine--tRNA ligase, cytoplasmic OS=Homo sapiens OX=9606 GN=RARS1 PE=1 SV=2	0	28.88	13	8	9	8	660	75.3	6.68	21.34	8	protein metabolism;RNA metabolism OR transcription;other metabolic processes	cytosol;nucleus;other cell component	nucleic acid binding activity;other molecular function	Pf00750, Pf03485, Pf05746	5917	ENSG00000113643	RARS1	B2RBS9; hsa:5917; P54136; Q53GY4; Q9BWA1	Cytosolic tRNA aminoacylation; Selenoamino acid metabolism	Amino acid metabolism	3	0		245.1	199.6	231.1	219.9	6.8	5.8		9.8	179.4	245.8	9.7	267.3	288	259	9.1		262.8	Not Found	High	High	High
FALSE	High	Master Protein	Q01081	Splicing factor U2AF 35 kDa subunit OS=Homo sapiens OX=9606 GN=U2AF1 PE=1 SV=3	0	28.828	34	8	9	8	240	27.9	8.81	19.88	8	RNA metabolism OR transcription;other metabolic processes	nucleus	nucleic acid binding activity;other molecular function	Pf00076, Pf00642	102724594; 7307	ENSG00000160201	U2AF1	hsa:102724594; hsa:7307; Q01081; Q701P4; Q71RF1	mRNA 3'-end processing; RNA Polymerase II Transcription Termination; mRNA Splicing - Major Pathway; Transport of Mature mRNA derived from an Intron-Containing Transcript	mRNA processing	5	0		91	101.7	106.1	100	3.2	2.7			98.1	84	5.4	98.8	104.3	107.2	6.9		116.5	Not Found	High	High	High
FALSE	High	Master Protein	P00558	Phosphoglycerate kinase 1 OS=Homo sapiens OX=9606 GN=PGK1 PE=1 SV=3	0	28.824	24	6	10	6	417	44.6	8.1	28.63	6	protein metabolism;other metabolic processes;stress response;other biological processes	non-structural extracellular;other membranes;cytosol	kinase activity;other molecular function	Pf00162	5230	ENSG00000102144	PGK1	A8K4W6; B7Z7A9; hsa:5230; P00558; Q5J7W1; Q6IBT6; Q8NI87	Glycolysis; Gluconeogenesis; Manipulation of host energy metabolism	Cori cycle; Photodynamic therapy-induced HIF-1 survival signaling; VEGFA-VEGFR2 signaling; Clear cell renal cell carcinoma pathways; Metabolic reprogramming in colon cancer; Aerobic glycolysis; Glycolysis in senescence; Glycolysis and gluconeogenesis	11	0	6	212.3	164.5	227	167	5.9	3	2.8	4.1	158.8	177.7	7.9	214.3	223.7	199.3	13.8		195.8	High	High	High	High
FALSE	High	Master Protein	Q9BR76	Coronin-1B OS=Homo sapiens OX=9606 GN=CORO1B PE=1 SV=1	0	28.815	25	8	9	8	489	54.2	5.88	19.87	8	cell organization and biogenesis;stress response;other biological processes	plasma membrane;other membranes;cytosol;cytoskeleton;other cell component	cytoskeletal activity;other molecular function	Pf00400, Pf08953, Pf16300	57175	ENSG00000172725	CORO1B	B2RD45; hsa:57175; Q9BR76			0	0		113.8	97.4	124.4	123	5.3			4.8	118.8	104.2	6.3	122.2	134.7	124.8	9.7		127.5	Not Found	High	High	High
FALSE	High	Master Protein	P07910	Heterogeneous nuclear ribonucleoproteins C1/C2 OS=Homo sapiens OX=9606 GN=HNRNPC PE=1 SV=4	0	28.739	20	6	25	6	306	33.7	5.08	18.52	6	RNA metabolism OR transcription;other metabolic processes;other biological processes	cytosol;cytoskeleton;nucleus;other cell component	nucleic acid binding activity;other molecular function	Pf00076	3183	ENSG00000092199	HNRNPC	D3DS19; D3DS22; hsa:3183; P07910; P22628; Q53EX2; Q59FD3; Q5FWE8; Q86SF8; Q86U45; Q96HK7; Q96HM4; Q96IY5; Q9BTS3	mRNA Splicing - Major Pathway; SUMOylation of RNA binding proteins; Processing of Capped Intron-Containing Pre-mRNA; RHOBTB2 GTPase cycle; RHOBTB1 GTPase cycle	mRNA processing	6	0		50.9	55.1	71.3	53.6	3.9	2.5	3.7	2.4	50.6	50.8	3.9	60.4	72.4	52	2.3		70.4	Not Found	High	High	High
FALSE	High	Master Protein	P46782	40S ribosomal protein S5 OS=Homo sapiens OX=9606 GN=RPS5 PE=1 SV=4	0	28.733	28	8	9	8	204	22.9	9.72	27.92	8	cell organization and biogenesis;protein metabolism;other metabolic processes;other biological processes	cytosol;translational apparatus;nucleus;other cell component	nucleic acid binding activity;other molecular function	Pf00177	6193	ENSG00000083845	RPS5	B2R4T2; hsa:6193; P46782; Q96BN0	Regulation of expression of SLITs and ROBOs; L13a-mediated translational silencing of Ceruloplasmin expression; Translation initiation complex formation; Formation of a pool of free 40S subunits; Formation of the ternary complex, and subsequently, the 43S complex; Ribosomal scanning and start codon recognition; GTP hydrolysis and joining of the 60S ribosomal subunit; Major pathway of rRNA process…	Cytoplasmic ribosomal proteins	19	0	3.1	151.2	78.4	175.6	88	8.7	3.6	2.9	3.2	86.8	84.6	7.3	147.8	173.6	134.8	5.4		87	High	High	High	High
FALSE	High	Master Protein	P40222	Alpha-taxilin OS=Homo sapiens OX=9606 GN=TXLNA PE=1 SV=3	0	28.728	29	7	9	6	546	61.9	6.52	18.5	7	transport;other biological processes	non-structural extracellular;cytosol;other cell component	other molecular function	Pf09728	200081	ENSG00000084652	TXLNA	D3DPP6; hsa:200081; P40222; Q5TFJ6; Q66K62; Q86T54; Q86T85; Q86T86; Q86Y86; Q86YW3; Q8N2Y3	Other interleukin signaling		1	1		146.4	120.2	179	135	8.8	4	2.6	2.5	123.8	126.7	11	139.5	157.6	142.9	9.9		159	Not Found	High	High	High
FALSE	High	Master Protein	Q9UMY4	Sorting nexin-12 OS=Homo sapiens OX=9606 GN=SNX12 PE=1 SV=4	0	28.726	56	7	7	7	162	18.9	8.44	15.67	7	transport;other biological processes	other membranes;other cytoplasmic organelle	other molecular function	Pf00787	29934	ENSG00000147164	SNX12	F8W8K5; hsa:29934; Q8WUG9; Q9UMY4			0	0	2.5	176.3	185.5	199.5	181.3	10	7.3	3.4	5.8	188.8	202.7	16	178.7	186.5	186.5	10.7		230.7	High	High	High	High
FALSE	High	Master Protein	O00193	Small acidic protein OS=Homo sapiens OX=9606 GN=SMAP PE=1 SV=1	0	28.691	44	7	9	7	183	20.3	4.72	20.9	7				Pf15477	10944	ENSG00000110696	SMAP	B2RD28; hsa:10944; O00193			0	0		196.8	142.5	232.5	135.8	8.9	2.8			144.6	147	5.8	200.8	226.9	179.1	11		156.7	Not Found	High	High	High
FALSE	High	Master Protein	P43121	Cell surface glycoprotein MUC18 OS=Homo sapiens OX=9606 GN=MCAM PE=1 SV=2	0	28.687	18	7	7	7	646	71.6	5.76	19.43	7	cell adhesion;stress response;developmental processes;other biological processes	non-structural extracellular;plasma membrane;other membranes;nucleus		Pf00047, Pf07686, Pf08205, Pf13927	4162	ENSG00000076706	MCAM	hsa:4162; O95812; P43121; Q59E86; Q6PHR3; Q6ZTR2	RAC1 GTPase cycle; RHOG GTPase cycle; RAC2 GTPase cycle; RAC3 GTPase cycle; RHOC GTPase cycle; RHOA GTPase cycle; RHOB GTPase cycle; RHOD GTPase cycle; RHOF GTPase cycle		9	0		66.8	53.4	59.7	59.5					57.3	69.9	3.4	68.4	67.4	62.5	7.7		66.9	Not Found	High	High	High
FALSE	High	Master Protein	Q96CT7	Coiled-coil domain-containing protein 124 OS=Homo sapiens OX=9606 GN=CCDC124 PE=1 SV=1	0	28.624	50	9	9	9	223	25.8	9.54	25.71	9	cell cycle OR cell proliferation;RNA metabolism OR transcription;other metabolic processes;other biological processes	plasma membrane;other membranes;cytosol;cytoskeleton;nucleus;other cell component	other molecular function	Pf06244	115098	ENSG00000007080	CCDC124	hsa:115098; Q96CT7		VEGFA-VEGFR2 signaling	1	0	2.8	158.5	144.1	169.1	143		7.1		5.4	140.3	162.9	6.8	147.6	158.8	151.5	14.3		159.3	High	High	High	High
FALSE	High	Master Protein	O00264	Membrane-associated progesterone receptor component 1 OS=Homo sapiens OX=9606 GN=PGRMC1 PE=1 SV=3	0	28.577	25	6	8	6	195	21.7	4.7	25.7	6	cell organization and biogenesis;other metabolic processes;developmental processes;other biological processes	plasma membrane;other membranes;mitochondrion;ER/Golgi;other cell component	other molecular function	Pf00173	10857	ENSG00000101856	PGRMC1	B7Z1L3; hsa:10857; O00264; Q9UGJ9	Neutrophil degranulation	Primary ovarian insufficiency	2	0		148	119.6	153.9	143.2	8.4	4.1		2.1	114.4	154.9	5.9	161.2	192.7	187.4	11.1		186.5	Not Found	High	High	High
FALSE	High	Master Protein	P98179	RNA-binding protein 3 OS=Homo sapiens OX=9606 GN=RBM3 PE=1 SV=1	0	28.519	41	7	7	7	157	17.2	8.91	20.43	7	RNA metabolism OR transcription;other metabolic processes;other biological processes	nucleus;other cell component	translation activity	Pf00076	5935	ENSG00000102317	RBM3	hsa:5935; P98179			0	0																			Not Found	High	High	High
FALSE	High	Master Protein	Q9NX63	MICOS complex subunit MIC19 OS=Homo sapiens OX=9606 GN=CHCHD3 PE=1 SV=1	0	28.358	25	5	5	5	227	26.1	8.28	17.97	5	cell organization and biogenesis	other membranes;mitochondrion;nucleus	other molecular function	Pf05300	54927	ENSG00000106554	CHCHD3	hsa:54927; Q9NX63	Cristae formation; Mitochondrial protein import		2	0		108.6	94.1	118.4	95.9	3.5			2.6	99.5	96	8.7	123.1	121.3	109.7	11.3		132	Not Found	High	High	High
FALSE	High	Master Protein	P04439	HLA class I histocompatibility antigen, A alpha chain OS=Homo sapiens OX=9606 GN=HLA-A PE=1 SV=2	0	28.33	19	7	7	4	365	40.8	6	16.59	7	stress response;signal transduction;other biological processes	non-structural extracellular;plasma membrane;other membranes;ER/Golgi;other cytoplasmic organelle;other cell component	signal transduction activity or receptor binding;other molecular function	Pf00129, Pf06623, Pf07654	3105	ENSG00000206503	HLA-A	B1PKZ3; hsa:3105; O02939; O02954; O02955; O02963; O19509; O19546; O19598; O19605; O19606; O19619; O19647; O19673; O19687; O19695; O19756; O19794; O19795; O43906; O43907; O46874; O62921; O62924; O77937; O77938; O77964; O78073; O78171; O98009; O98010; O98011; O98137; P01891; P01892; P04439; P05534; P06338; P10313; P10314; P10315; P10316; P13746; P16188; P16189; P16190; P18462; P30443; P30444; P3044…	Nef mediated downregulation of MHC class I complex cell surface expression; Immunoregulatory interactions between a Lymphoid and a non-Lymphoid cell; E3 ubiquitin ligases ubiquitinate target proteins; ER-Phagosome pathway; SARS-CoV-2 activates/modulates innate and adaptive immune responses; Interferon gamma signaling; Interferon alpha/beta signaling; Antigen Presentation: Folding, assembly and pe…	Proteasome degradation; Allograft rejection; Ebola virus infection in host; Cancer immunotherapy by PD-1 blockade	13	3		188.8	123.5	166.1	148.8	3.1	4.6	2.8	3.6	123.4	197.9	11.3	196.2	180.6	184.8	8.5		188.7	Not Found	High	High	High
FALSE	High	Master Protein	Q07666	KH domain-containing, RNA-binding, signal transduction-associated protein 1 OS=Homo sapiens OX=9606 GN=KHDRBS1 PE=1 SV=1	0	28.313	13	4	11	4	443	48.2	8.66	26.7	4	cell cycle OR cell proliferation;RNA metabolism OR transcription;other metabolic processes;signal transduction;other biological processes	plasma membrane;other membranes;cytosol;nucleus;other cell component	nucleic acid binding activity;other molecular function	Pf00013, Pf16274, Pf16568	10657	ENSG00000121774	KHDRBS1	D3DPP3; hsa:10657; Q07666; Q6PJX7; Q8NB97; Q99760	PTK6 Regulates Proteins Involved in RNA Processing	Leptin signaling pathway; Primary ovarian insufficiency	3	0	1.9	343.6	188.9	386	170.9	16	8.7	2.1	6.4	201.7	189.5	16.2	340.4	370.7	325.3	12.2	2.3	225.9	High	High	High	High
FALSE	High	Master Protein	P41091	Eukaryotic translation initiation factor 2 subunit 3 OS=Homo sapiens OX=9606 GN=EIF2S3 PE=1 SV=3	0	28.313	15	4	7	4	472	51.1	8.4	26.51	4	cell organization and biogenesis;protein metabolism;other metabolic processes	cytosol;other cell component	nucleic acid binding activity;other molecular function	Pf00009, Pf03144, Pf09173	1968	ENSG00000130741	EIF2S3	A0A024RBY4; A8K2Y2; B2R5N2; B5BTZ4; hsa:1968; P41091; Q53HK3	L13a-mediated translational silencing of Ceruloplasmin expression; Translation initiation complex formation; Ribosomal scanning and start codon recognition; GTP hydrolysis and joining of the 60S ribosomal subunit; ABC-family proteins mediated transport; Formation of the ternary complex, and subsequently, the 43S complex; Response of EIF2AK1 (HRI) to heme deficiency; PERK regulates gene expression…	Translation factors; nsp1 from SARS-CoV-2 inhibits translation initiation in the host cell	12	0		104.2	88.7	116.7	89.3	7.3	4.8	4	3.5	82.8	96.7	5.2	102.4	125.5	114.1	13.8		118.2	Not Found	High	High	High
FALSE	High	Master Protein	Q13428	Treacle protein OS=Homo sapiens OX=9606 GN=TCOF1 PE=1 SV=3	0	28.229	8	8	8	8	1488	152	9.04	19.36	8	RNA metabolism OR transcription;other metabolic processes;developmental processes;other biological processes	cytosol;nucleus	other molecular function	Pf03546	6949	ENSG00000070814	TCOF1	A0JLU0; B4E111; hsa:6949; Q13428; Q6SC72; Q7Z5W9; Q96A52; Q99408; Q99860			0	0		285.2	242.4	331.3	256.3	15.9	6		8.4	216.5	245.6	17.4	326.5	368.7	330.9	24.5		329.4	Not Found	High	High	High
FALSE	High	Master Protein	P24928	DNA-directed RNA polymerase II subunit RPB1 OS=Homo sapiens OX=9606 GN=POLR2A PE=1 SV=2	0	28.224	6	7	9	7	1970	217	7.37	16.86	7	RNA metabolism OR transcription;other metabolic processes;other biological processes	nucleus;other cell component	nucleic acid binding activity;other molecular function	Pf00623, Pf04983, Pf04990, Pf04992, Pf04997, Pf04998, Pf05000, Pf05001	5430		POLR2A	A6NN93; B9EH88; hsa:5430; P24928; Q6NX41	Formation of TC-NER Pre-Incision Complex; Dual incision in TC-NER; Gap-filling DNA repair synthesis and ligation in TC-NER; Viral Messenger RNA Synthesis; Transcriptional regulation by small RNAs; Formation of RNA Pol II elongation complex ; Formation of the Early Elongation Complex; Formation of HIV elongation complex in the absence of HIV Tat; Formation of the HIV-1 Early Elongation Complex; RN…	Pyrimidine metabolism; Eukaryotic transcription initiation; mRNA processing	44	0		33.3	30.3	34.7	38.9	2				35.5	38		42.1	50.4	40	2.5		46.5	Not Found	High	High	High
FALSE	High	Master Protein	Q8WYP5	Protein ELYS OS=Homo sapiens OX=9606 GN=AHCTF1 PE=1 SV=3	0	28.144	6	9	9	9	2266	252.3	6.6	15.44	9	cell cycle OR cell proliferation;cell organization and biogenesis;transport;other biological processes	other membranes;cytosol;nucleus;other cell component	nucleic acid binding activity	Pf13934, Pf16687	25909	ENSG00000153207	AHCTF1	A6NGM0; A8MSG9; A8MZ86; hsa:25909; Q7Z4E3; Q8IZA4; Q8WYP5; Q96EH9; Q9Y4Q6	Separation of Sister Chromatids; Resolution of Sister Chromatid Cohesion; RHO GTPases Activate Formins; EML4 and NUDC in mitotic spindle formation; Amplification of signal from unattached kinetochores via a MAD2 inhibitory signal; Postmitotic nuclear pore complex (NPC) reformation	Gastric cancer network 2	8	0		75.8	61	76	68	6.6	3			58.8	70.2		70.2	82.6	71.5	4.6		84.6	Not Found	High	High	High
FALSE	High	Master Protein	P25440	Bromodomain-containing protein 2 OS=Homo sapiens OX=9606 GN=BRD2 PE=1 SV=2	0	28.038	12	5	6	4	801	88	9.09	22.13	5	cell organization and biogenesis;protein metabolism;other metabolic processes;developmental processes;other biological processes	nucleus;other cell component	kinase activity;other molecular function	Pf00439, Pf17035	6046	ENSG00000204256; ENSG00000215077; ENSG00000234507; ENSG00000234704; ENSG00000235307	BRD2	A2AAU0; B0S7P0; B1AZT1; hsa:6046; O00699; O00700; P25440; Q15310; Q5STC9; Q63HQ9; Q658Y7; Q6P3U2; Q969U4	RUNX3 regulates p14-ARF		1	0		64.1	63	74.3	73.9		2.6			61.9	67.6		80.4	79.1	74.1	6.4		85.4	Not Found	High	High	High
FALSE	High	Master Protein	P09211	Glutathione S-transferase P OS=Homo sapiens OX=9606 GN=GSTP1 PE=1 SV=2	0	28.028	17	4	9	4	210	23.3	5.64	22.83	4	cell cycle OR cell proliferation;other metabolic processes;stress response;developmental processes;other biological processes	non-structural extracellular;cytosol;mitochondrion;nucleus;other cell component	enzyme regulator activity;other molecular function	Pf02798, Pf14497	2950	ENSG00000084207	GSTP1	hsa:2950; O00460; P09211; Q15690; Q5TZY3	Neutrophil degranulation; Paracetamol ADME; Detoxification of Reactive Oxygen Species; Glutathione conjugation	Nuclear receptors meta-pathway; NRF2 pathway; Photodynamic therapy-induced NFE2L2 (NRF2) survival signaling; Exercise-induced circadian regulation; Arachidonate epoxygenase / epoxide hydrolase; Metapathway biotransformation Phase I and II	10	0		230.2	217.2	268.5	234.8	12.2	2.7	2.9	4.8	269	213.5	16.9	265.1	278.6	273.7	20.1	1.8	310.9	Not Found	High	High	High
FALSE	High	Master Protein	Q86TX2	Acyl-coenzyme A thioesterase 1 OS=Homo sapiens OX=9606 GN=ACOT1 PE=1 SV=1	0	27.853	27	8	8	8	421	46.2	7.34	18.29	8	other metabolic processes	cytosol	other molecular function	Pf04775, Pf08840	641371	ENSG00000184227	ACOT1	A1L173; hsa:641371; Q3I5F9; Q86TX2	Mitochondrial Fatty Acid Beta-Oxidation		1	0		18.5	17.9	26.3	14					15.8	19.3		24.1	21.4	22.1			19.8	Not Found	High	High	High
FALSE	High	Master Protein	P31689	DnaJ homolog subfamily A member 1 OS=Homo sapiens OX=9606 GN=DNAJA1 PE=1 SV=2	0	27.786	21	5	7	5	397	44.8	7.08	22.35	5	stress response;transport;signal transduction;other biological processes	other membranes;cytosol;cytoskeleton;mitochondrion;ER/Golgi;nucleus;other cell component	signal transduction activity or receptor binding;other molecular function	Pf00226, Pf00684, Pf01556	3301	ENSG00000086061	DNAJA1	hsa:3301; P31689; Q5T7Q0; Q86TL9	HSP90 chaperone cycle for steroid hormone receptors (SHR) in the presence of ligand	VEGFA-VEGFR2 signaling; Exercise-induced circadian regulation	3	0		85	67.5	94.6	72.4	6	4	2.7		72.4	74.9	3.5	83	108.1	90.2	3.7		94.2	Not Found	High	High	High
FALSE	High	Master Protein	O00151	PDZ and LIM domain protein 1 OS=Homo sapiens OX=9606 GN=PDLIM1 PE=1 SV=4	0	27.753	26	5	6	5	329	36	7.02	17.85	5	cell organization and biogenesis;RNA metabolism OR transcription;stress response;developmental processes;other biological processes	cytoskeleton;other cell component	cytoskeletal activity;other molecular function	Pf00412, Pf00595, Pf15936	9124	ENSG00000107438	PDLIM1	B2RBS6; hsa:9124; O00151; Q5VZH5; Q9BPZ9			0	0		135.4	110.6	151.6	111.3	4.6	3.6		5.7	131.8	128.8	4.4	119.6	137.3	116.2	9		150.2	Not Found	High	High	High
FALSE	High	Master Protein	P23396	40S ribosomal protein S3 OS=Homo sapiens OX=9606 GN=RPS3 PE=1 SV=2	0	27.727	46	8	8	8	243	26.7	9.66	15.61	8	cell cycle OR cell proliferation;cell organization and biogenesis;protein metabolism;DNA metabolism;other metabolic processes;stress response;other biological processes	plasma membrane;other membranes;cytosol;cytoskeleton;mitochondrion;ER/Golgi;translational apparatus;nucleus;other cell component	cytoskeletal activity;nucleic acid binding activity;other molecular function	Pf00189, Pf07650	6188	ENSG00000149273	RPS3	B2R7N5; hsa:6188; J3KN86; P23396; Q498B5; Q8NI95	Major pathway of rRNA processing in the nucleolus and cytosol; Regulation of expression of SLITs and ROBOs; L13a-mediated translational silencing of Ceruloplasmin expression; Translation initiation complex formation; Formation of a pool of free 40S subunits; Formation of the ternary complex, and subsequently, the 43S complex; Ribosomal scanning and start codon recognition; GTP hydrolysis and join…	Cytoplasmic ribosomal proteins	19	0		243.8	71.7	290.3	81.8	12	5.3		4.4	70.1	94	13.1	239.7	325.8	265.8	6.6		108.3	Not Found	High	High	High
FALSE	High	Master Protein	P51532	Transcription activator BRG1 OS=Homo sapiens OX=9606 GN=SMARCA4 PE=1 SV=2	0	27.704	7	8	8	8	1647	184.5	7.88	16.21	8	cell organization and biogenesis;RNA metabolism OR transcription;other metabolic processes;developmental processes;other biological processes	nucleus;other cell component	nucleic acid binding activity;other molecular function	Pf00176, Pf00271, Pf00439, Pf07529, Pf07533, Pf08880, Pf14619	6597	ENSG00000127616	SMARCA4	B1A8Z4; B1A8Z5; B1A8Z6; B1A8Z7; E9PBR8; hsa:6597; O95052; P51532; Q9HBD3	Formation of the beta-catenin:TCF transactivating complex; RUNX1 interacts with co-factors whose precise effect on RUNX1 targets is not known; Interleukin-7 signaling; RMTs methylate histone arginines; EGR2 and SOX10-mediated initiation of Schwann cell myelination	Androgen receptor network in prostate cancer; Pre-implantation embryo; Hematopoietic stem cell gene regulation by GABP alpha/beta complex; Tumor suppressor activity of SMARCB1; Rett syndrome causing genes; Thermogenesis; Kleefstra syndrome	13	0		128.8	110.8	157.4	109.8	8.8		2.3	2.6	107.1	115.4	10.7	143.3	161	139.4	5.4		148.3	Not Found	High	High	High
FALSE	High	Master Protein	Q27J81	Inverted formin-2 OS=Homo sapiens OX=9606 GN=INF2 PE=1 SV=2	0	27.673	9	5	6	5	1249	135.5	5.38	16.85	5	cell organization and biogenesis;other biological processes	cytoskeleton;other cell component	cytoskeletal activity;other molecular function	Pf02181, Pf02205, Pf06367, Pf06371	64423	ENSG00000203485	INF2	hsa:64423; Q27J81; Q27J83; Q69YL8; Q6P1X7; Q6PK22; Q86TR7; Q9BRM1; Q9H6N1		Primary focal segmental glomerulosclerosis (FSGS); Nephrotic syndrome	2	0		44.6	37.5	50.6	45.7				2.8	36.3	50.5	2.1	53.2	54.7	56.9	4.5		56.6	Not Found	High	High	High
FALSE	High	Master Protein	Q9BUF5	Tubulin beta-6 chain OS=Homo sapiens OX=9606 GN=TUBB6 PE=1 SV=1	0	27.666	17	7	12	3	446	49.8	4.88	27.99	7	cell cycle OR cell proliferation;cell organization and biogenesis	cytoskeleton;other cell component	cytoskeletal activity;other molecular function	Pf00091, Pf03953	84617	ENSG00000176014	TUBB6	B3KM76; hsa:84617; Q9BUF5; Q9HA42	COPI-dependent Golgi-to-ER retrograde traffic; Separation of Sister Chromatids; Resolution of Sister Chromatid Cohesion; RHO GTPases Activate Formins; EML4 and NUDC in mitotic spindle formation; Prefoldin mediated transfer of substrate to CCT/TriC; Recycling pathway of L1; Intraflagellar transport; HCMV Early Events; Post-chaperonin tubulin folding pathway; The role of GTSE1 in G2/M progression a…	Alzheimer's disease and miRNA effects; Pathogenic Escherichia coli infection; Parkin-ubiquitin proteasomal system pathway; Alzheimer's disease	34	0		47.1	9.5	49.1	10.2	2.5				10.7	11.7	2	39.2	51.3	41.1			11.7	Not Found	High	High	High
FALSE	High	Master Protein	Q9NQC3	Reticulon-4 OS=Homo sapiens OX=9606 GN=RTN4 PE=1 SV=2	0	27.627	10	5	8	5	1192	129.9	4.5	21.96	5	cell adhesion;cell organization and biogenesis;stress response;developmental processes;other biological processes	plasma membrane;other membranes;ER/Golgi;nucleus;other cell component	other molecular function	Pf02453	57142	ENSG00000115310	RTN4	hsa:57142; O94962; Q7L7Q5; Q7L7Q6; Q7L7Q8; Q8IUA4; Q96B16; Q9BXG5; Q9H212; Q9H3I3; Q9NQC3; Q9UQ42; Q9Y293; Q9Y2Y7; Q9Y5U6	Axonal growth inhibition (RHOA activation)	Alzheimer's disease and miRNA effects; Spinal cord injury; 22q11.2 copy number variation syndrome; Alzheimer's disease; Neurogenesis regulation in the olfactory epithelium	6	0		91.3	77.4	102.8	81.3	6.5	6.2	4.4		74.5	83.4	5.9	100.4	116.6	120.6	8.2		111.8	Not Found	High	High	High
FALSE	High	Master Protein	Q9UJU6	Drebrin-like protein OS=Homo sapiens OX=9606 GN=DBNL PE=1 SV=1	0	27.489	23	7	7	7	430	48.2	5.05	21.31	7	cell organization and biogenesis;transport;developmental processes;signal transduction;other biological processes	non-structural extracellular;plasma membrane;other membranes;cytosol;cytoskeleton;ER/Golgi;other cytoplasmic organelle;other cell component	enzyme regulator activity;cytoskeletal activity;other molecular function	Pf00241, Pf14604	28988	ENSG00000136279	DBNL	A4D2I9; B4DDP6; B4DEM2; C9J7P1; hsa:28988; P84070; Q6IAI8; Q96F30; Q96K74; Q9HBN8; Q9NR72; Q9UJU6	Neutrophil degranulation; Neurexins and neuroligins; Caspase-mediated cleavage of cytoskeletal proteins	T-cell receptor signaling pathway	4	0		29.8	35.7	37.3	28.6	5	2.3			29.6	31.1	3	42.1	38.6	33.3	5.1		37.2	Not Found	High	High	High
FALSE	High	Master Protein	O75934	Pre-mRNA-splicing factor SPF27 OS=Homo sapiens OX=9606 GN=BCAS2 PE=1 SV=1	0	27.419	31	5	6	5	225	26.1	5.66	21.11	5	RNA metabolism OR transcription;other metabolic processes	cytoskeleton;nucleus;other cell component		Pf05700	10286	ENSG00000116752	BCAS2	hsa:10286; O75934; Q6FGS0	mRNA Splicing - Major Pathway		1	0		33.9	34	43.9	37.8	1.9	2.3			37.4	45		36	44.4	41.4			49.7	Not Found	High	High	High
FALSE	High	Master Protein	P35998	26S proteasome regulatory subunit 7 OS=Homo sapiens OX=9606 GN=PSMC2 PE=1 SV=3	0	27.385	21	6	8	6	433	48.6	5.95	21.42	6	protein metabolism;other metabolic processes;other biological processes	non-structural extracellular;cytosol;nucleus;other cell component	other molecular function	Pf00004, Pf17862	5701	ENSG00000161057	PSMC2	A4D0Q1; B7Z5E2; hsa:5701; P35998; Q3LIA5; Q9UDI3	ABC-family proteins mediated transport; Defective CFTR causes cystic fibrosis; UCH proteinases; Ub-specific processing proteases; RUNX1 regulates transcription of genes involved in differentiation of HSCs; The role of GTSE1 in G2/M progression after G2 checkpoint; Neutrophil degranulation; FCERI mediated NF-kB activation; Downstream TCR signaling; Antigen processing: Ubiquitination & Proteasome d…	Proteasome degradation; Alzheimer's disease and miRNA effects; Parkin-ubiquitin proteasomal system pathway; Alzheimer's disease	63	0		163.7	245.2	195.1	259.1		2.2			282	230	7.3	189.4	199.2	192.9	18.7		328	Not Found	High	High	High
FALSE	High	Master Protein	Q15393	Splicing factor 3B subunit 3 OS=Homo sapiens OX=9606 GN=SF3B3 PE=1 SV=4	0	27.377	6	7	7	7	1217	135.5	5.26	21.22	7	cell organization and biogenesis;protein metabolism;RNA metabolism OR transcription;other metabolic processes;other biological processes	nucleus;other cell component	nucleic acid binding activity;other molecular function	Pf03178, Pf10433	23450	ENSG00000189091	SF3B3	hsa:23450; Q15393; Q6NTI8; Q96GC0; Q9BPY2; Q9UFX7; Q9UJ29	mRNA Splicing - Major Pathway; mRNA Splicing - Minor Pathway	mRNA processing	3	0		36.2	28	38.2	34.5	3.6	2.5			31.2	35.2	2.3	33	38.2	37.9	3.8		41.4	Not Found	High	High	High
FALSE	High	Master Protein	Q13247	Serine/arginine-rich splicing factor 6 OS=Homo sapiens OX=9606 GN=SRSF6 PE=1 SV=2	0	27.374	26	9	10	8	344	39.6	11.43	18.65	9	cell organization and biogenesis;RNA metabolism OR transcription;other metabolic processes;other biological processes	nucleus	nucleic acid binding activity	Pf00076	6431	ENSG00000124193	SRSF6	B7Z6J3; E1P5W6; hsa:6431; Q13244; Q13245; Q13247; Q96J06; Q9UJB8; Q9Y3N7	RNA Polymerase II Transcription Termination; mRNA Splicing - Major Pathway; mRNA Splicing - Minor Pathway; Transport of Mature mRNA derived from an Intron-Containing Transcript; mRNA 3'-end processing	mRNA processing	7	0	3.5	364.8	207.6	291.6	279.7	16.4	9.8		7.6	152.7	337.3	15.1	404.8	345.2	362.2	22	5.3	333.8	High	High	High	High
FALSE	High	Master Protein	P18887	DNA repair protein XRCC1 OS=Homo sapiens OX=9606 GN=XRCC1 PE=1 SV=3	0	27.338	21	7	7	7	633	69.5	6.28	21	7	cell organization and biogenesis;DNA metabolism;other metabolic processes;stress response;developmental processes;other biological processes	nucleus;other cell component	nucleic acid binding activity;other molecular function	Pf00533, Pf01834	7515	ENSG00000073050	XRCC1	hsa:7515; P18887; Q6IBS4; Q9HCB1	Gap-filling DNA repair synthesis and ligation in TC-NER; APEX1-Independent Resolution of AP Sites via the Single Nucleotide Replacement Pathway; HDR through MMEJ (alt-NHEJ); Resolution of AP sites via the single-nucleotide replacement pathway; Gap-filling DNA repair synthesis and ligation in GG-NER	Base excision repair; DNA repair pathways, full network; Nucleotide excision repair in xeroderma pigmentosum	8	0		95.6	82.3	101.5	79.7	7	2.5	2.6	2.5	90.4	77.8	3.6	106.3	132.3	101.7	2.3		100.4	Not Found	High	High	High
FALSE	High	Master Protein	P55884	Eukaryotic translation initiation factor 3 subunit B OS=Homo sapiens OX=9606 GN=EIF3B PE=1 SV=3	0	27.297	9	6	12	6	814	92.4	5	29.26	6	cell organization and biogenesis;protein metabolism;other metabolic processes;other biological processes	cytosol;translational apparatus;other cell component	nucleic acid binding activity;other molecular function	Pf00076, Pf08662	8662	ENSG00000106263	EIF3B	A4D208; hsa:8662; P55884; Q2NL77; Q9UMF9	L13a-mediated translational silencing of Ceruloplasmin expression; Translation initiation complex formation; Formation of a pool of free 40S subunits; Formation of the ternary complex, and subsequently, the 43S complex; Ribosomal scanning and start codon recognition; GTP hydrolysis and joining of the 60S ribosomal subunit	Translation factors; nsp1 from SARS-CoV-2 inhibits translation initiation in the host cell	8	0																			Not Found	High	High	High
FALSE	High	Master Protein	Q9UHD9	Ubiquilin-2 OS=Homo sapiens OX=9606 GN=UBQLN2 PE=1 SV=2	0	27.282	15	7	8	3	624	65.7	5.22	30.51	7	cell organization and biogenesis;protein metabolism;other metabolic processes;stress response;other biological processes	plasma membrane;other membranes;cytosol;nucleus;other cytoplasmic organelle;other cell component	other molecular function	Pf00240, Pf00627	29978	ENSG00000188021	UBQLN2	hsa:29978; O94798; Q5D027; Q9H3W6; Q9HAZ4; Q9UHD9	Cargo recognition for clathrin-mediated endocytosis		1	0																			Not Found	High	High	High
FALSE	High	Master Protein	Q9NZL9	Methionine adenosyltransferase 2 subunit beta OS=Homo sapiens OX=9606 GN=MAT2B PE=1 SV=1	0	27.272	27	8	9	8	334	37.5	7.36	21.07	8	other metabolic processes	cytosol;nucleus;other cell component	enzyme regulator activity;other molecular function	Pf04321	27430	ENSG00000038274	MAT2B	B2R5Y6; hsa:27430; Q1WAI7; Q27J92; Q3LIE8; Q567T7; Q6NYC7; Q9BS89; Q9H3E1; Q9NZL9; Q9UJ54	Ub-specific processing proteases; Methylation	Trans-sulfuration pathway; One-carbon metabolism; Trans-sulfuration, one-carbon metabolism and related pathways; Methionine de novo and salvage pathway; Methylation pathways	7	0		113.7	110.4	134.4	116.5	3.2	3.9	2.4		120.5	117.4	9.4	124.7	129.1	130.3	7.9		134.6	Not Found	High	High	High
FALSE	High	Master Protein	P54652	Heat shock-related 70 kDa protein 2 OS=Homo sapiens OX=9606 GN=HSPA2 PE=1 SV=1	0	27.221	17	9	21	2	639	70	5.74	45.91	9	cell cycle OR cell proliferation;cell organization and biogenesis;stress response;other biological processes	plasma membrane;other membranes;cytosol;cytoskeleton;nucleus;other cell component	cytoskeletal activity;other molecular function	Pf00012	3306	ENSG00000126803	HSPA2	hsa:3306; P54652; Q15508; Q53XM3; Q9UE78	Regulation of HSF1-mediated heat shock response; Meiotic synapsis; HSP90 chaperone cycle for steroid hormone receptors (SHR) in the presence of ligand; Attenuation phase	Parkin-ubiquitin proteasomal system pathway; MAPK signaling pathway; Measles virus infection; 7q11.23 copy number variation syndrome; Urotensin-II-mediated signaling pathway	9	0		35.8	32.4	39.9	31.3					31.6	28.6	4	37.8	37.8	37.5			38.6	Not Found	High	High	High
FALSE	High	Master Protein	Q9NZB2	Constitutive coactivator of PPAR-gamma-like protein 1 OS=Homo sapiens OX=9606 GN=FAM120A PE=1 SV=2	0	27.213	10	5	5	5	1118	121.8	8.88	17.9	5		plasma membrane;other membranes;cytosol;nucleus			23196	ENSG00000048828	FAM120A	A6NGU0; C4AMC6; hsa:23196; O60649; Q14688; Q4VXF4; Q4VXF5; Q4VXG2; Q86V69; Q96I21; Q9NZB1; Q9NZB2		VEGFA-VEGFR2 signaling	1	0																			Not Found	High	High	High
FALSE	High	Master Protein	P26358	DNA (cytosine-5)-methyltransferase 1 OS=Homo sapiens OX=9606 GN=DNMT1 PE=1 SV=2	0	27.201	6	6	7	6	1616	183.1	7.75	19.77	6	cell organization and biogenesis;DNA metabolism;RNA metabolism OR transcription;other metabolic processes;developmental processes;other biological processes	nucleus;other cell component	nucleic acid binding activity;other molecular function	Pf00145, Pf01426, Pf02008, Pf06464, Pf12047	1786	ENSG00000130816	DNMT1	A0AV63; B7ZLW6; hsa:1786; P26358; Q9UHG5; Q9ULA2; Q9UMZ6	SUMOylation of DNA methylation proteins; NoRC negatively regulates rRNA expression; PRC2 methylates histones and DNA; Defective pyroptosis; DNA methylation	Trans-sulfuration pathway; One-carbon metabolism; Retinoblastoma gene in cancer; Hematopoietic stem cell gene regulation by GABP alpha/beta complex; MTHFR deficiency	10	0																			High	High	High	High
FALSE	High	Master Protein	Q15050	Ribosome biogenesis regulatory protein homolog OS=Homo sapiens OX=9606 GN=RRS1 PE=1 SV=2	0	27.199	36	11	11	11	365	41.2	10.7	14.02	11	cell cycle OR cell proliferation;cell organization and biogenesis;RNA metabolism OR transcription;other metabolic processes;other biological processes	ER/Golgi;nucleus;other cell component	nucleic acid binding activity	Pf04939	23212	ENSG00000179041	RRS1	hsa:23212; Q15050; Q9BUX8			0	0	6.3	252.6	184.5	269.9	186.3	10.3	9.5	3.9	5.1	179.5	187.9	10	260.2	267.5	263	13.2		210.9	High	High	High	High
FALSE	High	Master Protein	P08174	Complement decay-accelerating factor OS=Homo sapiens OX=9606 GN=CD55 PE=1 SV=4	0	27.164	31	5	15	5	381	41.4	7.59	58.35	5	other metabolic processes;stress response;other biological processes	non-structural extracellular;plasma membrane;other membranes;ER/Golgi;other cell component	other molecular function	Pf00084	1604	ENSG00000196352	CD55	B1AP14; D3DT83; D3DT84; E7ER69; hsa:1604; P08174; P09679; P78361; Q14UF2; Q14UF3; Q14UF4; Q14UF5; Q14UF6	Regulation of Complement cascade; COPI-mediated anterograde transport; Neutrophil degranulation; Class B/2 (Secretin family receptors)	Allograft rejection; Complement system; Acute viral myocarditis; Complement system in neuronal development and plasticity; Complement activation; Complement and coagulation cascades	10	0		174.7	123.4	158.2	142.3	6.5	5.2		3.7	112.9	148.6		181.4	177.9	179.3	7.9		174.3	Not Found	High	High	High
FALSE	High	Master Protein	Q8N3V7	Synaptopodin OS=Homo sapiens OX=9606 GN=SYNPO PE=1 SV=2	0	27.015	14	6	6	6	929	99.4	8.72	18.33	6	cell organization and biogenesis;other biological processes	plasma membrane;other membranes;cytosol;cytoskeleton;nucleus;other cell component	cytoskeletal activity		11346	ENSG00000171992	SYNPO	A5PKZ8; D3DQG8; hsa:11346; O15271; Q8N3V7; Q9UPX1		Primary focal segmental glomerulosclerosis (FSGS); Nephrotic syndrome	2	0		51.1	39.9	45.6	43.3					46.9	48.3	2.2	46.6	52.7	50.4			51.1	Not Found	High	High	High
FALSE	High	Master Protein	P11498	Pyruvate carboxylase, mitochondrial OS=Homo sapiens OX=9606 GN=PC PE=1 SV=2	0	27.005	10	9	10	9	1178	129.6	6.84	14.66	9	other metabolic processes;other biological processes	cytosol;mitochondrion;other cell component	other molecular function	Pf00289, Pf00364, Pf00682, Pf02436, Pf02785, Pf02786	5091	ENSG00000173599	PC	B4DN00; hsa:5091; P11498; Q16705	Gluconeogenesis; Biotin transport and metabolism; Defective HLCS causes multiple carboxylase deficiency	Alanine and aspartate metabolism; TCA cycle and deficiency of pyruvate dehydrogenase complex (PDHc); Fatty acid biosynthesis; Amino acid metabolism; Glycolysis and gluconeogenesis	8	0																			Not Found	High	High	High
FALSE	High	Master Protein	Q86V48	Leucine zipper protein 1 OS=Homo sapiens OX=9606 GN=LUZP1 PE=1 SV=2	0	26.987	9	6	6	6	1076	120.2	8.5	16.14	6	developmental processes	cytoskeleton;nucleus;other cell component			7798	ENSG00000169641	LUZP1	hsa:7798; Q5TH93; Q86V48; Q8N4X3; Q8TEH1		Orexin receptor pathway	1	0		85.7	73.5	101	77.4	4.5				94.5	83.2	7.1	102.5	94.3	101	4.8		103.5	Not Found	High	High	High
FALSE	High	Master Protein	Q92616	eIF-2-alpha kinase activator GCN1 OS=Homo sapiens OX=9606 GN=GCN1 PE=1 SV=7	0	26.943	4	6	7	6	2671	292.5	7.43	20.67	6	protein metabolism;other metabolic processes;stress response;other biological processes	cytosol;translational apparatus;other cell component	enzyme regulator activity;nucleic acid binding activity		10985	ENSG00000089154	GCN1	A8KAY1; hsa:10985; O95001; O95651; Q6P2S3; Q86X65; Q8N5I5; Q8WU80; Q92616; Q99736; Q9UE60	Response of EIF2AK4 (GCN2) to amino acid deficiency		1	0		57.8	45.1	62.6	43.8	3	2.5		3.7	46.8	73	2.4	69.4	73.9	61.4	5.4		70.8	Not Found	High	High	High
FALSE	High	Master Protein	Q9H568	Actin-like protein 8 OS=Homo sapiens OX=9606 GN=ACTL8 PE=1 SV=1	0	26.847	19	8	9	8	366	41.3	6.14	18.26	8	cell organization and biogenesis;other biological processes	cytoskeleton		Pf00022	81569	ENSG00000117148	ACTL8	hsa:81569; Q13104; Q96M75; Q9H568			0	0																			Not Found	High	High	High
FALSE	High	Master Protein	Q02878	60S ribosomal protein L6 OS=Homo sapiens OX=9606 GN=RPL6 PE=1 SV=3	0	26.794	20	4	10	4	288	32.7	10.58	29.06	4	cell organization and biogenesis;protein metabolism;other metabolic processes;other biological processes	cytosol;ER/Golgi;translational apparatus;nucleus;other cell component	nucleic acid binding activity;other molecular function	Pf01159, Pf03868	6128	ENSG00000089009	RPL6	hsa:6128; Q02878; Q2M3Q3; Q8WW97	Regulation of expression of SLITs and ROBOs; L13a-mediated translational silencing of Ceruloplasmin expression; Formation of a pool of free 40S subunits; GTP hydrolysis and joining of the 60S ribosomal subunit; Major pathway of rRNA processing in the nucleolus and cytosol; Nonsense Mediated Decay (NMD) enhanced by the Exon Junction Complex (EJC); SRP-dependent cotranslational protein targeting to…	Cytoplasmic ribosomal proteins	14	0		349.7	337	389.6	384.5	25.3	14.6	6.5	18	360.9	394.9	36.7	358.5	379.3	356.1	28.1		456.4	Not Found	High	High	High
FALSE	High	Master Protein	P48681	Nestin OS=Homo sapiens OX=9606 GN=NES PE=1 SV=2	0	26.714	8	7	7	7	1621	177.3	4.36	13.36	7	cell cycle OR cell proliferation;cell organization and biogenesis;developmental processes;other biological processes	cytoskeleton;other cell component	signal transduction activity or receptor binding;other molecular function	Pf00038	10763	ENSG00000132688	NES	hsa:10763; O00552; P48681; Q3LIF5; Q5SYZ6			0	0		93.1	69	95.6	59.1	7.2				74.4	80.3	4.5	94.5	98.2	81.7	4.8		89.2	Not Found	High	High	High
FALSE	High	Master Protein	P0DP25	Calmodulin-3 OS=Homo sapiens OX=9606 GN=CALM3 PE=1 SV=1	0	26.704	28	4	8	4	149	16.8	4.22	30.37	4	cell cycle OR cell proliferation;cell organization and biogenesis;signal transduction;other biological processes	plasma membrane;other membranes;cytoskeleton;mitochondrion;ER/Golgi;other cell component	signal transduction activity or receptor binding;enzyme regulator activity;cytoskeletal activity;other molecular function	Pf13499	801; 805; 808	ENSG00000160014	CALM3	hsa:801; hsa:805; hsa:808; P02593; P0DP25; P62158; P70667; P99014; Q13942; Q53S29; Q61379; Q61380; Q96HK3		Physiological and pathological hypertrophy of the heart; MicroRNAs in cardiomyocyte hypertrophy; Alzheimer's disease and miRNA effects; T cell receptor and co-stimulatory signaling; Cardiac hypertrophic response; Myometrial relaxation and contraction pathways; G protein signaling pathways; Ras signaling; Melanoma; Endochondral ossification; Endochondral ossification with skeletal dysplasias; CAMK…	17	0	2	323.9	310.9	381.5	339	22.2	14.5	3.4	8.7	340.4	343.5	33.3	368.2	389.6	367.2	29.8		401.4	High	High	High	High
FALSE	High	Master Protein	O60216	Double-strand-break repair protein rad21 homolog OS=Homo sapiens OX=9606 GN=RAD21 PE=1 SV=2	0	26.684	11	6	9	6	631	71.6	4.65	26.25	6	cell cycle OR cell proliferation;cell organization and biogenesis;DNA metabolism;other metabolic processes;stress response;other biological processes	cytosol;cytoskeleton;nucleus;other cell component	nucleic acid binding activity;other molecular function	Pf04824, Pf04825	5885	ENSG00000164754	RAD21	A8K0E0; hsa:5885; O60216; Q15001; Q99568	Meiotic synapsis; Separation of Sister Chromatids; Resolution of Sister Chromatid Cohesion; SUMOylation of DNA damage response and repair proteins; Estrogen-dependent gene expression; Establishment of Sister Chromatid Cohesion; Cohesin Loading onto Chromatin	Cell cycle; Prion disease pathway; Regulation of sister chromatid separation at the metaphase-anaphase transition; Cohesin complex - Cornelia de Lange syndrome; SMC1/SMC3 role in DNA damage - Cornelia de Lange Syndrome	12	0		39	24.6	32.1	20.1				2.7	19.3	19.8		25.6	32.9	27.3	3.7		25.6	Not Found	High	High	High
FALSE	High	Master Protein	O95218	Zinc finger Ran-binding domain-containing protein 2 OS=Homo sapiens OX=9606 GN=ZRANB2 PE=1 SV=2	0	26.665	23	4	5	4	330	37.4	10.01	18.33	4	RNA metabolism OR transcription;other metabolic processes	nucleus	other molecular function	Pf00641	9406	ENSG00000132485	ZRANB2	D3DQ75; hsa:9406; O95218; Q53GS3; Q59F92; Q5VV33; Q5VV34; Q8IXN6; Q9UP63			0	0		100.6	81	97.1	75.3	4.3			5.9	53.8	112.3	5.6	115.6	119.9	118.2	8.9		117.6	Not Found	High	High	High
FALSE	High	Master Protein	P49321	Nuclear autoantigenic sperm protein OS=Homo sapiens OX=9606 GN=NASP PE=1 SV=2	0	26.662	13	5	7	5	788	85.2	4.3	21.82	5	cell cycle OR cell proliferation;cell organization and biogenesis;DNA metabolism;other metabolic processes;transport;developmental processes;other biological processes	nucleus;other cell component	other molecular function	Pf10516	4678	ENSG00000132780	NASP	A8K6H2; B4DQP3; D3DQ07; F5H3J2; hsa:4678; P49321; Q53GW5; Q5T622; Q5T625; Q96A69; Q9BTW2			0	0	2.2	189.6	65.3	194.9	68.5	3	3.1		2.8	71.3	66.7	10	176.9	213	176.6	8.7		80.9	High	High	High	High
FALSE	High	Master Protein	Q5T653	39S ribosomal protein L2, mitochondrial OS=Homo sapiens OX=9606 GN=MRPL2 PE=1 SV=2	0	26.652	27	5	6	5	305	33.3	11.3	20.89	5	protein metabolism;other metabolic processes	other membranes;mitochondrion;translational apparatus;nucleus	other molecular function	Pf00181, Pf03947	51069	ENSG00000112651	MRPL2	B2RC56; hsa:51069; Q5T653; Q8WUL1; Q96Q56; Q9Y311	Mitochondrial translation initiation; Mitochondrial translation elongation; Mitochondrial translation termination		3	0		74.4	62.6	72.8	70.2	2.2			4.2	69.2	73.8	6.3	68.1	69	69.2	4.4		66.5	High	High	High	High
FALSE	High	Master Protein	P06744	Glucose-6-phosphate isomerase OS=Homo sapiens OX=9606 GN=GPI PE=1 SV=4	0	26.577	14	7	7	7	558	63.1	8.32	12.57	7	other metabolic processes;stress response;developmental processes;signal transduction;other biological processes	non-structural extracellular;plasma membrane;other membranes;cytosol;other cell component	signal transduction activity or receptor binding;other molecular function	Pf00342	2821	ENSG00000105220	GPI	B4DG39; hsa:2821; P06744; Q9BRD3; Q9BSK5; Q9UHE6	Glycolysis; Gluconeogenesis; Neutrophil degranulation; TP53 Regulates Metabolic Genes	Cori cycle; Clear cell renal cell carcinoma pathways; Metabolic reprogramming in colon cancer; Aerobic glycolysis; N-glycan biosynthesis; Disorders of fructose metabolism; Glycolysis and gluconeogenesis	11	0		249.3	155.4	266.5	182.2	19.2	4.6	5.3	4.5	148.3	227.6	11.8	273.8	286.9	247.9	14		231.5	Not Found	High	High	High
FALSE	High	Master Protein	P26599	Polypyrimidine tract-binding protein 1 OS=Homo sapiens OX=9606 GN=PTBP1 PE=1 SV=2	0	26.575	14	5	9	4	557	59.6	9.16	21.7	5	RNA metabolism OR transcription;other metabolic processes;other biological processes	nucleus	nucleic acid binding activity	Pf00076, Pf13893	5725	ENSG00000011304	PTBP1	hsa:5725; P26599; Q9BUQ0	mRNA Splicing - Major Pathway; FGFR2 alternative splicing; Processing of Capped Intron-Containing Pre-mRNA	mir-124 predicted interactions with cell cycle and differentiation ; mRNA processing	5	1		184.2	158.8	195	181.6	8.6	8.4	4.6	2.5	186.7	164.8	11.2	176.2	211	178.2	14.1		223.9	Not Found	High	High	High
FALSE	High	Master Protein	Q5T3I0	G patch domain-containing protein 4 OS=Homo sapiens OX=9606 GN=GPATCH4 PE=1 SV=2	0	26.571	23	6	8	6	446	50.4	9.63	20.2	6		nucleus		Pf01585			GPATCH4	Q5T3I0; Q5T3I1; Q6ZUE7; Q8IWG8; Q9NXH4			0	0		19.5	19.5	19.9	18.6					18.2	16.8		16.6	23.9	25			21.4	Not Found	High	High	High
FALSE	High	Master Protein	Q9C0J8	pre-mRNA 3' end processing protein WDR33 OS=Homo sapiens OX=9606 GN=WDR33 PE=1 SV=2	0	26.516	11	7	8	7	1336	145.8	9.17	15.59	7	DNA metabolism;RNA metabolism OR transcription;other metabolic processes;stress response;other biological processes	nucleus;other cell component		Pf00400	55339	ENSG00000136709	WDR33	hsa:55339; Q05DP8; Q53FG9; Q587J1; Q69YF7; Q6NUQ0; Q9C0J8; Q9NUL1	Transport of Mature mRNA Derived from an Intronless Transcript; mRNA 3'-end processing; RNA Polymerase II Transcription Termination; Processing of Intronless Pre-mRNAs		5	0		53.4	55.7	53.2	49.5	4.9				52.9	52.1		58.2	60.3	62.2	3		65.7	Not Found	High	High	High
FALSE	High	Master Protein	P55060	Exportin-2 OS=Homo sapiens OX=9606 GN=CSE1L PE=1 SV=3	0	26.498	9	9	11	9	971	110.3	5.77	20.33	9	transport	cytosol;nucleus;other cell component	other molecular function	Pf03378, Pf03810, Pf08506	1434	ENSG00000124207	CSE1L	A3RLL6; B2R5T4; E1P5Y0; F8W904; hsa:1434; O75432; P55060; Q32M40; Q9H5B7; Q9NTS0; Q9UP98; Q9UP99; Q9UPA0			0	0																			Not Found	High	High	High
FALSE	High	Master Protein	O15042	U2 snRNP-associated SURP motif-containing protein OS=Homo sapiens OX=9606 GN=U2SURP PE=1 SV=2	0	26.466	10	7	8	7	1029	118.2	8.47	17.83	7	RNA metabolism OR transcription;other metabolic processes	nucleus		Pf00076, Pf01805, Pf04818, Pf08312	23350	ENSG00000163714	U2SURP	A0PJ60; hsa:23350; O15042; Q0D2M1; Q2NKQ7; Q9BR70	mRNA Splicing - Major Pathway		1	0	3.2	109.3	69.9	118.8	74			2.9		59.8	78.9		115.7	140.3	122.5	4.5		109.3	High	High	High	High
FALSE	High	Master Protein	Q9GZT3	SRA stem-loop-interacting RNA-binding protein, mitochondrial OS=Homo sapiens OX=9606 GN=SLIRP PE=1 SV=1	0	26.429	55	5	6	5	109	12.3	10.24	18.17	5	cell organization and biogenesis;other biological processes	cytoskeleton;mitochondrion;nucleus;other cell component		Pf00076	81892	ENSG00000119705	SLIRP	hsa:81892; J3KMY7; Q9GZT3			0	0		52.5	48.7	68.8	45.8		2.4			63.3	60.8	2.9	66.4	59.9	61.5	4		78.8	Not Found	High	High	High
FALSE	High	Master Protein	P29353	SHC-transforming protein 1 OS=Homo sapiens OX=9606 GN=SHC1 PE=1 SV=4	0	26.428	25	6	6	6	583	62.8	6.44	11.57	6	cell adhesion;cell organization and biogenesis;stress response;developmental processes;signal transduction;other biological processes	plasma membrane;other membranes;cytosol;mitochondrion;other cell component	signal transduction activity or receptor binding;other molecular function	Pf00017, Pf00640	6464	ENSG00000160691	SHC1	B5BU19; D3DV78; hsa:6464; O15290; P29353; Q5T180; Q5T183; Q5T184; Q5T185; Q5T186; Q8N4K5; Q96CL1	Signaling by CSF3 (G-CSF); Signaling by CSF1 (M-CSF) in myeloid cells; Signaling by ERBB2 KD Mutants; Signaling by ERBB2 TMD/JMD mutants; Constitutive Signaling by Ligand-Responsive EGFR Cancer Variants; Constitutive Signaling by EGFRvIII; Signaling by ERBB2 ECD mutants; Constitutive Signaling by Overexpressed ERBB2; RET signaling; Interleukin receptor SHC signaling; RAF/MAP kinase cascade; Tie2 …	IL-5 signaling pathway; Integrin-mediated cell adhesion; Leptin signaling pathway; Prolactin signaling pathway; B cell receptor signaling pathway; AGE/RAGE pathway; Oncostatin M signaling pathway; Brain-derived neurotrophic factor (BDNF) signaling pathway; Alpha 6 beta 4 signaling pathway; IL-3 signaling pathway; Kit receptor signaling pathway; Focal adhesion; IL6 signaling pathway; Hypothesized …	63	0		29.6	33.1	40.6	37.5	2.6	2.8			39	34.4	2	40.2	37.4	33.1	3.6		46.3	Not Found	High	High	High
FALSE	High	Master Protein	Q8NFC6	Biorientation of chromosomes in cell division protein 1-like 1 OS=Homo sapiens OX=9606 GN=BOD1L1 PE=1 SV=2	0	26.364	4	6	6	6	3051	330.3	5.08	16.79	6	protein metabolism;DNA metabolism;other metabolic processes;stress response	nucleus;other cell component		Pf05205	259282	ENSG00000038219	BOD1L1	hsa:259282; Q6P0M8; Q8NFC6; Q96AL1; Q9H6G0; Q9NTD6; Q9P2L9	Formation of WDR5-containing histone-modifying complexes		1	0		15.7	12.5	21.3	15.2	2.2				13.3	14.4	3.1	21.1	28.5	19.1			21.3	Not Found	High	High	High
FALSE	High	Master Protein	Q9H2W6	39S ribosomal protein L46, mitochondrial OS=Homo sapiens OX=9606 GN=MRPL46 PE=1 SV=1	0	26.31	30	7	8	7	279	31.7	7.05	13.45	7	protein metabolism;other metabolic processes	other membranes;mitochondrion;translational apparatus;nucleus;other cell component	other molecular function	Pf11788	26589	ENSG00000259494	MRPL46	B2RD75; hsa:26589; Q9H2W6; Q9HBU8	Mitochondrial translation initiation; Mitochondrial translation elongation; Mitochondrial translation termination		3	0		85.6	42.3	90.3	48.9	5.8				50.6	42.4	9.6	80.2	118.3	86.7	5.9		66.3	Not Found	High	High	High
FALSE	High	Master Protein	Q8TEQ6	Gem-associated protein 5 OS=Homo sapiens OX=9606 GN=GEMIN5 PE=1 SV=3	0	26.296	7	5	7	5	1508	168.5	6.62	12.48	5	cell organization and biogenesis;protein metabolism;RNA metabolism OR transcription;other metabolic processes;other biological processes	cytosol;nucleus;other cell component	translation activity;nucleic acid binding activity	Pf00400, Pf12894	25929	ENSG00000082516	GEMIN5	hsa:25929; Q14CV0; Q8TEQ6; Q8WWV4; Q969W4; Q9H9K3; Q9UFI5	snRNP Assembly; SARS-CoV-2 modulates host translation machinery		2	0		60	52.8	68.1	56.9	4.8	4.2			56.1	61.8	5.3	77.7	72.6	58.6	2.4		79.6	Not Found	High	High	High
FALSE	High	Master Protein	P22234	Bifunctional phosphoribosylaminoimidazole carboxylase/phosphoribosylaminoimidazole succinocarboxamide synthetase OS=Homo sapiens OX=9606 GN=PAICS PE=1 SV=3	0	26.245	19	5	6	5	425	47	7.23	21.91	5	other metabolic processes	cytosol;other cell component	other molecular function	Pf00731, Pf01259	10606	ENSG00000128050	PAICS	E9PDH9; hsa:10606; P22234; Q68CQ5	Purine ribonucleoside monophosphate biosynthesis	Metabolic reprogramming in colon cancer	2	0		175.1	72.4	202.7	84.5	8.1				69.8	86.2	10	172.4	223.1	175.2	7.5		96.5	Not Found	High	High	High
FALSE	High	Master Protein	Q8NBJ5	Procollagen galactosyltransferase 1 OS=Homo sapiens OX=9606 GN=COLGALT1 PE=1 SV=1	0	26.239	19	8	8	8	622	71.6	7.31	15.19	8	cell organization and biogenesis;other biological processes	ER/Golgi	other molecular function	Pf01755, Pf13704	79709	ENSG00000130309	COLGALT1	hsa:79709; Q8NBJ5; Q8NC64	Collagen biosynthesis and modifying enzymes	Type I collagen synthesis in the context of osteogenesis imperfecta	2	0		22.3	17.4	25.5	20.8	2				23.3	24.4		21.7	19.7	25			27.6	Not Found	High	High	High
FALSE	High	Master Protein	O15446	DNA-directed RNA polymerase I subunit RPA34 OS=Homo sapiens OX=9606 GN=POLR1G PE=1 SV=1	0	26.209	23	5	9	5	510	55	8.51	19.04	5	RNA metabolism OR transcription;other metabolic processes;signal transduction	cytosol;mitochondrion;nucleus;other cell component		Pf08208	10849	ENSG00000117877	POLR1G	hsa:10849; O15446; Q32N11; Q7Z5U2; Q9UPF6	B-WICH complex positively regulates rRNA expression; NoRC negatively regulates rRNA expression; RNA Polymerase I Transcription Initiation; RNA Polymerase I Promoter Escape; RNA Polymerase I Transcription Termination	2q13 copy number variation syndrome	6	0																			Not Found	High	High	High
FALSE	High	Master Protein	Q02543	60S ribosomal protein L18a OS=Homo sapiens OX=9606 GN=RPL18A PE=1 SV=2	0	26.162	43	8	11	8	176	20.7	10.71	18.55	8	protein metabolism;other metabolic processes	cytosol;translational apparatus;other cell component	other molecular function	Pf01775	6142	ENSG00000105640	RPL18A	hsa:6142; Q02543	Regulation of expression of SLITs and ROBOs; L13a-mediated translational silencing of Ceruloplasmin expression; Formation of a pool of free 40S subunits; GTP hydrolysis and joining of the 60S ribosomal subunit; Major pathway of rRNA processing in the nucleolus and cytosol; Nonsense Mediated Decay (NMD) enhanced by the Exon Junction Complex (EJC); SRP-dependent cotranslational protein targeting to…	VEGFA-VEGFR2 signaling; Cytoplasmic ribosomal proteins	15	0		274.6	271.1	299.4	325.6	7	7.2	6.3	6.7	294.1	291.2	13	293.6	303.9	291.7	21.1	2.2	319	Not Found	High	High	High
FALSE	High	Master Protein	Q14498	RNA-binding protein 39 OS=Homo sapiens OX=9606 GN=RBM39 PE=1 SV=2	0	26.059	18	7	7	7	530	59.3	10.1	21.54	7	RNA metabolism OR transcription;other metabolic processes;other biological processes	cytoskeleton;nucleus;other cell component	other molecular function	Pf00076, Pf15519	9584	ENSG00000131051	RBM39	A2RRD3; A5D8W2; B0BLV3; E1P5S0; E1P5S1; hsa:9584; Q14498; Q14499	mRNA Splicing - Major Pathway	VEGFA-VEGFR2 signaling; mRNA processing	3	0		153.5	126.5	159.4	140.5	10.4	3		2.7	138.7	152.2	7.5	172.4	162.2	184.8	18.9		180.2	Not Found	High	High	High
FALSE	High	Master Protein	Q9UPN3	Microtubule-actin cross-linking factor 1, isoforms 1/2/3/4/5 OS=Homo sapiens OX=9606 GN=MACF1 PE=1 SV=4	0	26.024	2	8	8	8	7388	837.8	5.39	13.54	8	cell-cell signaling;cell organization and biogenesis;stress response;transport;signal transduction;other biological processes	plasma membrane;other membranes;cytoskeleton;ER/Golgi;other cell component	cytoskeletal activity;other molecular function	Pf00307, Pf00435, Pf00681, Pf02187, Pf13499, Pf17902, Pf18373	23499	ENSG00000127603	MACF1	B1ALC5; E9PJT0; hsa:23499; O75053; Q5VW20; Q8WXY1; Q8WXY2; Q96PK2; Q9H540; Q9UKP0; Q9ULG9; Q9UPN3		Mesodermal commitment pathway; Mesodermal commitment pathway	2	0		58.2	47.1	52.7	41.2	3.9			2.2	38.1	65.4	4.8	57.2	61.1	60.9	2.9		57.9	Not Found	High	High	High
FALSE	High	Master Protein	Q04323	UBX domain-containing protein 1 OS=Homo sapiens OX=9606 GN=UBXN1 PE=1 SV=2	0	25.995	37	8	9	8	297	33.3	5.25	18.72	8	protein metabolism;other metabolic processes;other biological processes	other membranes;cytosol;ER/Golgi;nucleus;other cell component	other molecular function	Pf00627, Pf00789	51035	ENSG00000162191	UBXN1	hsa:51035; Q04323; Q9BV93; Q9BVV5	Recruitment and ATM-mediated phosphorylation of repair and signaling proteins at DNA double strand breaks; N-glycan trimming in the ER and Calnexin/Calreticulin cycle		2	0		40.9	38.3	32.5	29.4					41.4	37.2	2.2	33.5	26.4	37.1	2.9		35.4	Not Found	High	High	High
FALSE	High	Master Protein	O14980	Exportin-1 OS=Homo sapiens OX=9606 GN=XPO1 PE=1 SV=1	0	25.978	5	5	6	5	1071	123.3	6.06	16.57	5	other metabolic processes;transport;other biological processes	other membranes;cytosol;nucleus;other cell component	nucleic acid binding activity;other molecular function	Pf03810, Pf08389, Pf08767, Pf18777, Pf18784, Pf18787	7514	ENSG00000082898	XPO1	A6NL14; A8K1K5; D6W5E2; hsa:7514; O14980; Q63HP8; Q68CP3; Q99433	Separation of Sister Chromatids; MAPK6/MAPK4 signaling; NPAS4 regulates expression of target genes; Resolution of Sister Chromatid Cohesion; RHO GTPases Activate Formins; EML4 and NUDC in mitotic spindle formation; Rev-mediated nuclear export of HIV RNA; NEP/NS2 Interacts with the Cellular Export Machinery; Amplification of signal from unattached kinetochores via a MAD2 inhibitory signal; Heme si…	eIF5A regulation in response to inhibition of the nuclear export system; 22q11.2 copy number variation syndrome	18	0																			High	High	High	High
FALSE	High	Master Protein	P00568	Adenylate kinase isoenzyme 1 OS=Homo sapiens OX=9606 GN=AK1 PE=1 SV=3	0	25.958	36	6	6	6	194	21.6	8.63	17.9	6	other metabolic processes	cytosol;cytoskeleton;other cell component	kinase activity;other molecular function	Pf00406	203	ENSG00000106992	AK1	hsa:203; P00568; Q9BVK9; Q9UQC7	Interconversion of nucleotide di- and triphosphates		1	0		180.2	111.2	226.6	111.8	12.3	2.1		2.2	98.6	100.9	11.9	171.6	247.8	180.8	12.1	2	134.5	Not Found	High	High	High
FALSE	High	Master Protein	Q9NRR5	Ubiquilin-4 OS=Homo sapiens OX=9606 GN=UBQLN4 PE=1 SV=2	0	25.944	16	8	8	5	601	63.8	5.22	22.49	8	protein metabolism;DNA metabolism;other metabolic processes;stress response;other biological processes	other membranes;cytosol;ER/Golgi;nucleus;other cytoplasmic organelle;other cell component	other molecular function	Pf00240, Pf00627	56893	ENSG00000160803	UBQLN4	A6ND44; B2RAY7; hsa:56893; Q5VYA0; Q5VYA1; Q9BR98; Q9NRR5; Q9UHX4			0	0																			Not Found	High	High	High
FALSE	High	Master Protein	Q9UG63	ATP-binding cassette sub-family F member 2 OS=Homo sapiens OX=9606 GN=ABCF2 PE=1 SV=2	0	25.943	14	5	7	5	623	71.2	7.37	20.96	5			other molecular function	Pf00005, Pf12848	10061; 114483834	ENSG00000033050	ABCF2	hsa:10061; hsa:114483834; O60864; Q75MJ0; Q75MJ1; Q96TE8; Q9UG63		VEGFA-VEGFR2 signaling	1	0		141.8	110	150.3	123	8.5			2	115.9	115.9	5.3	139.1	152.3	150.5	6.9		154.9	Not Found	High	High	High
FALSE	High	Master Protein	Q9NX40	OCIA domain-containing protein 1 OS=Homo sapiens OX=9606 GN=OCIAD1 PE=1 SV=1	0	25.912	29	5	5	5	245	27.6	7.49	14.99	5	transport;other biological processes	ER/Golgi;other cytoplasmic organelle		Pf07051	54940	ENSG00000109180	OCIAD1	C9K030; G8JLN7; hsa:54940; Q9BZE8; Q9NX40			0	0		28.2	24.8	32.1	23.6					32	29.1	2.3	33.5	30.5	34.4			30.5	Not Found	High	High	High
FALSE	High	Master Protein	O14979	Heterogeneous nuclear ribonucleoprotein D-like OS=Homo sapiens OX=9606 GN=HNRNPDL PE=1 SV=3	0	25.864	21	7	9	7	420	46.4	9.57	15.69	7	RNA metabolism OR transcription;other metabolic processes;other biological processes	cytosol;nucleus	nucleic acid binding activity	Pf00076	9987	ENSG00000152795	HNRNPDL	hsa:9987; O14979; Q6SPF2; Q7KZ74; Q7KZ75; Q96IM0; Q96S43	Gene and protein expression by JAK-STAT signaling after Interleukin-12 stimulation		1	0		299.9	200.4	379	190.2	15.1	5.1		2.5	195.5	188.3	15.9	328.6	393.3	305.9	12.6		224	Not Found	High	High	High
FALSE	High	Master Protein	Q8TEM1	Nuclear pore membrane glycoprotein 210 OS=Homo sapiens OX=9606 GN=NUP210 PE=1 SV=3	0	25.862	4	6	8	6	1887	205	6.81	25.62	6	transport	other membranes;ER/Golgi;nucleus		Pf02368	23225	ENSG00000132182	NUP210	A6NN56; hsa:23225; O94980; Q6NXG6; Q8NBJ1; Q8TEM1; Q9H6C8; Q9UFP3	snRNP Assembly; ISG15 antiviral mechanism; Regulation of HSF1-mediated heat shock response; SUMOylation of DNA damage response and repair proteins; SUMOylation of chromatin organization proteins; SUMOylation of DNA replication proteins; HCMV Late Events; SUMOylation of RNA binding proteins; HCMV Early Events; Transcriptional regulation by small RNAs; Transport of Mature mRNA derived from an Intro…		28	0	2.8	476.4	331.5	471.9	406.4	28.7	19.4	3.2	17.7	289.7	465.9	31	542.7	520.6	524.1	33.5	2.2	494	High	High	High	High
FALSE	High	Master Protein	Q13085	Acetyl-CoA carboxylase 1 OS=Homo sapiens OX=9606 GN=ACACA PE=1 SV=2	0	25.852	4	5	6	4	2346	265.4	6.37	20.78	5	cell organization and biogenesis;protein metabolism;other metabolic processes;other biological processes	cytosol;cytoskeleton;mitochondrion;nucleus	other molecular function	Pf00289, Pf00364, Pf01039, Pf02785, Pf02786, Pf08326	31	ENSG00000275176; ENSG00000278540	ACACA	B2RP68; B2ZZ90; hsa:31; Q13085; Q6KEV6; Q6XDA8; Q7Z2G8; Q7Z561; Q7Z563; Q7Z564; Q86WB2; Q86WB3	ChREBP activates metabolic gene expression; Biotin transport and metabolism; Carnitine metabolism; Activation of gene expression by SREBF (SREBP); Fatty acyl-CoA biosynthesis; Defective HLCS causes multiple carboxylase deficiency	AMP-activated protein kinase signaling; Sterol regulatory element-binding proteins (SREBP) signaling; Leptin signaling pathway; Corticotropin-releasing hormone signaling pathway; Mesodermal commitment pathway; Fatty acid biosynthesis; VEGFA-VEGFR2 signaling; Focal adhesion: PI3K-Akt-mTOR-signaling pathway; Leptin and adiponectin; Lipid metabolism pathway; Clear cell renal cell carcinoma pathways;…	22	1		28.8	21.4	39.3	20					27.5	24.8	4	29.7	39.7	30.1			38.9	Not Found	High	High	High
FALSE	High	Master Protein	P12956	X-ray repair cross-complementing protein 6 OS=Homo sapiens OX=9606 GN=XRCC6 PE=1 SV=2	0	25.778	16	7	12	7	609	69.8	6.64	21.18	7	cell organization and biogenesis;DNA metabolism;other metabolic processes;stress response;other biological processes	non-structural extracellular;cytosol;nucleus;other cell component	nucleic acid binding activity;other molecular function	Pf02037, Pf02735, Pf03730, Pf03731	2547	ENSG00000196419	XRCC6	B1AHC8; hsa:2547; P12956; Q6FG89; Q9UCQ2; Q9UCQ3	Neutrophil degranulation; Cytosolic sensors of pathogen-associated DNA ; Nonhomologous End-Joining (NHEJ); 2-LTR circle formation; IRF3-mediated induction of type I IFN	Non-homologous end joining; DNA repair pathways, full network; Primary ovarian insufficiency; 10q11.21q11.23 copy number variation syndrome	9	0		348.7	296	404.2	335.4	17.9	11.8	2.3	10.7	295.6	360.3	26.4	364.3	390.1	353.9	17.7		398.2	Not Found	High	High	High
FALSE	High	Master Protein	P50991	T-complex protein 1 subunit delta OS=Homo sapiens OX=9606 GN=CCT4 PE=1 SV=4	0	25.686	13	7	7	7	539	57.9	7.83	19.86	7	transport;other biological processes	cytosol;cytoskeleton;nucleus;other cell component	other molecular function	Pf00118	10575	ENSG00000115484	CCT4	B2R6I3; B7Z8B1; F5H5W3; hsa:10575; O14870; P50991; Q53QP9; Q96C51	Formation of tubulin folding intermediates by CCT/TriC; BBSome-mediated cargo-targeting to cilium; Association of TriC/CCT with target proteins during biosynthesis; Cooperation of PDCL (PhLP1) and TRiC/CCT in G-protein beta folding; Prefoldin mediated transfer of substrate to CCT/TriC; Folding of actin by CCT/TriC	16p11.2 proximal deletion syndrome	7	0		342.6	300.7	352.1	353.6	7.4	2.6		13.7	294.6	331.1	17.1	359.5	403.3	372.6	26.7		399	Not Found	High	High	High
FALSE	High	Master Protein	Q8NFH5	Nucleoporin NUP35 OS=Homo sapiens OX=9606 GN=NUP35 PE=1 SV=1	0	25.67	39	5	5	5	326	34.8	9.09	18.68	5	cell organization and biogenesis;transport;other biological processes	plasma membrane;other membranes;cytosol;nucleus	nucleic acid binding activity;other molecular function	Pf05172	129401	ENSG00000163002	NUP35	B4DP57; B4DYB4; hsa:129401; Q4ZFZ9; Q53S95; Q8NFH5; Q8TDJ1	ISG15 antiviral mechanism; NS1 Mediated Effects on Host Pathways; HCMV Late Events; SARS-CoV-2 activates/modulates innate and adaptive immune responses; Viral Messenger RNA Synthesis; Transcriptional regulation by small RNAs; HCMV Early Events; Transport of the SLBP independent Mature mRNA; Transport of the SLBP Dependant Mature mRNA; Transport of Mature mRNA Derived from an Intronless Transcript…		29	0		35.9	33.1	48.8	37.5	2.6				32.9	38.6		37.5	52.9	40.4			38	Not Found	High	High	High
FALSE	High	Master Protein	P31939	Bifunctional purine biosynthesis protein ATIC OS=Homo sapiens OX=9606 GN=ATIC PE=1 SV=3	0	25.635	16	6	6	6	592	64.6	6.71	17.61	6	other metabolic processes;developmental processes;other biological processes	plasma membrane;other membranes;cytosol	other molecular function	Pf01808, Pf02142	471	ENSG00000138363	ATIC	A8K202; E9PBU3; hsa:471; P31939; Q13856; Q53S28	Signaling by ALK fusions and activated point mutants; Purine ribonucleoside monophosphate biosynthesis	One-carbon metabolism	3	0	3	87.5	79.3	95.9	78.8	6.4				73.6	76.3		92.1	101.9	88.9	10.2		102.9	High	High	High	High
FALSE	High	Master Protein	Q86UP2	Kinectin OS=Homo sapiens OX=9606 GN=KTN1 PE=1 SV=1	0	25.632	5	6	7	6	1357	156.2	5.64	10.27	6	transport;other biological processes	plasma membrane;other membranes;ER/Golgi	cytoskeletal activity	Pf05104	3895	ENSG00000126777	KTN1	B4DZ88; hsa:3895; Q13999; Q14707; Q15387; Q17RZ5; Q5GGW3; Q86UP2; Q86W57	RHOA GTPase cycle; CDC42 GTPase cycle; RAC1 GTPase cycle; RND2 GTPase cycle; RHOG GTPase cycle; Regulation of Insulin-like Growth Factor (IGF) transport and uptake by Insulin-like Growth Factor Binding Proteins (IGFBPs); Post-translational protein phosphorylation; RND3 GTPase cycle; RHO GTPases activate KTN1	Glucocorticoid receptor pathway; Nuclear receptors meta-pathway	11	0		73.4	60.1	76.1	65.2	4.4			2.6	57	72	3	70.3	80.2	69.9	2.1		73.9	Not Found	High	High	High
FALSE	High	Master Protein	Q14008	Cytoskeleton-associated protein 5 OS=Homo sapiens OX=9606 GN=CKAP5 PE=1 SV=3	0	25.601	4	4	6	4	2032	225.4	7.8	19.1	4	cell cycle OR cell proliferation;cell organization and biogenesis;transport;other biological processes	plasma membrane;other membranes;cytosol;cytoskeleton;nucleus;other cell component	cytoskeletal activity;other molecular function	Pf02985, Pf12348	9793	ENSG00000175216	CKAP5	hsa:9793; Q05D70; Q0VAX7; Q0VAX8; Q14008; Q14668; Q2TA89; Q6NSH4	Separation of Sister Chromatids; Regulation of PLK1 Activity at G2/M Transition; RHO GTPases Activate Formins; Resolution of Sister Chromatid Cohesion; Recruitment of NuMA to mitotic centrosomes; EML4 and NUDC in mitotic spindle formation; Loss of Nlp from mitotic centrosomes; Recruitment of mitotic centrosome proteins and complexes; Anchoring of the basal body to the plasma membrane; AURKA Activ…		13	0		21	23.4	29.7	24.9					18.5	25.7		29.4	25.8	28.1	4		28.5	Not Found	High	High	High
FALSE	High	Master Protein	Q15007	Pre-mRNA-splicing regulator WTAP OS=Homo sapiens OX=9606 GN=WTAP PE=1 SV=2	0	25.596	18	6	6	6	396	44.2	5.19	12.88	6	cell cycle OR cell proliferation;RNA metabolism OR transcription;other metabolic processes;other biological processes	other membranes;nucleus;other cell component	other molecular function	Pf17098	9589	ENSG00000146457	WTAP	hsa:9589; Q15007; Q5TCL8; Q5TCL9; Q96T28; Q9BYJ7; Q9H4E2	Processing of Capped Intron-Containing Pre-mRNA		1	0		53.7	51.8	51.4	57.2	5.5				59	50.1	2.4	46.6	57.2	53.9	4.4		64.1	Not Found	High	High	High
FALSE	High	Master Protein	O95359	Transforming acidic coiled-coil-containing protein 2 OS=Homo sapiens OX=9606 GN=TACC2 PE=1 SV=3	0	25.591	4	4	4	4	2948	309.2	4.79	14.96	4	cell cycle OR cell proliferation;cell organization and biogenesis;developmental processes	plasma membrane;other membranes;cytosol;cytoskeleton;nucleus;other cell component	other molecular function	Pf05010	10579	ENSG00000138162	TACC2	hsa:10579; O95359; Q4VXL0; Q4VXL3; Q4VXL6; Q4VXL7; Q5U5T7; Q86WG6; Q86WG7; Q8TCK9; Q9BVQ1; Q9NZ41; Q9NZR5			0	0		18.5	14.1	18.2	20.5	2				16.5	19.4		20.6	12.8	18			20.5	Not Found	High	High	High
FALSE	High	Master Protein	O00625	Pirin OS=Homo sapiens OX=9606 GN=PIR PE=1 SV=1	0	25.493	37	5	6	5	290	32.1	6.92	30.54	5	RNA metabolism OR transcription;other metabolic processes;other biological processes	cytosol;nucleus;other cell component	other molecular function	Pf02678, Pf05726	8544	ENSG00000087842	PIR	hsa:8544; O00625; Q5U0G0; Q6FHD2	Digestion		1	0	76.6	160.2	104.8	186	101.2	9.4			3.5	104.5	117.5	11.7	157.9	195.2	174.3	12.3		137.8	High	High	High	High
FALSE	High	Master Protein	O00267	Transcription elongation factor SPT5 OS=Homo sapiens OX=9606 GN=SUPT5H PE=1 SV=1	0	25.449	8	6	6	6	1087	120.9	5.06	16.23	6	cell organization and biogenesis;RNA metabolism OR transcription;other metabolic processes;other biological processes	nucleus	nucleic acid binding activity;other molecular function	Pf00467, Pf03439, Pf11942	6829	ENSG00000196235	SUPT5H	hsa:6829; O00267; O43279; Q59G52; Q99639	Formation of RNA Pol II elongation complex ; Formation of the Early Elongation Complex; Formation of HIV elongation complex in the absence of HIV Tat; Formation of the HIV-1 Early Elongation Complex; RNA Pol II CTD phosphorylation and interaction with CE during HIV infection; Formation of HIV-1 elongation complex containing HIV-1 Tat; Pausing and recovery of Tat-mediated HIV elongation; Abortive …	Initiation of transcription and translation elongation at the HIV-1 LTR; mRNA processing	20	0		110.5	87.3	124.1	88.3	9.1	3.1		2.6	89.9	86.9	8.2	108.7	131.7	119.2	7.8		112.9	Not Found	High	High	High
FALSE	High	Master Protein	P05198	Eukaryotic translation initiation factor 2 subunit 1 OS=Homo sapiens OX=9606 GN=EIF2S1 PE=1 SV=3	0	25.448	27	7	16	7	315	36.1	5.08	18.02	7	cell organization and biogenesis;protein metabolism;other metabolic processes;stress response;signal transduction;other biological processes	cytosol;translational apparatus;nucleus;other cell component	translation activity;nucleic acid binding activity	Pf00575, Pf07541	1965	ENSG00000134001	EIF2S1	hsa:1965; P05198	ABC-family proteins mediated transport; L13a-mediated translational silencing of Ceruloplasmin expression; Translation initiation complex formation; Formation of the ternary complex, and subsequently, the 43S complex; Ribosomal scanning and start codon recognition; GTP hydrolysis and joining of the 60S ribosomal subunit; Response of EIF2AK1 (HRI) to heme deficiency; PERK regulates gene expression…	Translation factors; Alzheimer's disease and miRNA effects; Brain-derived neurotrophic factor (BDNF) signaling pathway; Ebola virus infection in host; Nonalcoholic fatty liver disease; Measles virus infection; Unfolded protein response; nsp1 from SARS-CoV-2 inhibits translation initiation in the host cell; Alzheimer's disease	19	0		121.5	74.2	125.4	90.6	1.8		2.3	2.2	89	91.8	7	129.9	141.7	128.9	2.7		110.3	Not Found	High	High	High
FALSE	High	Master Protein	P32929	Cystathionine gamma-lyase OS=Homo sapiens OX=9606 GN=CTH PE=1 SV=3	0	25.376	15	2	7	2	405	44.5	6.7	21.83	2	cell organization and biogenesis;protein metabolism;other metabolic processes;stress response;signal transduction;other biological processes	cytosol;other cell component	other molecular function	Pf01053	1491	ENSG00000116761	CTH	B4E1R2; E9PDV0; hsa:1491; P32929; Q53FB3; Q53Y79; Q9H4W7; Q9H4W8	Degradation of cysteine and homocysteine; Metabolism of ingested SeMet, Sec, MeSec into H2Se; Cysteine formation from homocysteine	Selenium micronutrient network; Vitamin B12 metabolism; Folate metabolism; Trans-sulfuration pathway; Trans-sulfuration, one-carbon metabolism and related pathways; Amino acid metabolism; Methionine metabolism leading to sulfur amino acids and related disorders; Ferroptosis	11	0		45.9	39.6	45.1	46.8	2.8				35.7	41.1	3	52.8	60.8	50.1	2.2		52.9	Not Found	High	High	High
FALSE	High	Master Protein	P78344	Eukaryotic translation initiation factor 4 gamma 2 OS=Homo sapiens OX=9606 GN=EIF4G2 PE=1 SV=1	0	25.362	10	8	8	8	907	102.3	7.14	11.79	8	protein metabolism;other metabolic processes;other biological processes	cytosol;translational apparatus	nucleic acid binding activity	Pf02020, Pf02847, Pf02854	1982	ENSG00000110321	EIF4G2	hsa:1982; O60877; P78344; P78404; Q0VH00; Q0VH01; Q2NKW9; Q49A79; Q53EU1; Q58EZ2; Q8NI71; Q96C16	ISG15 antiviral mechanism	VEGFA-VEGFR2 signaling; Exercise-induced circadian regulation; Acute viral myocarditis	4	0		18.6	13.2	23.5	17.6					14.6	18.7		21.8	24	22.4	2		22.5	Not Found	High	High	High
FALSE	High	Master Protein	O75390	Citrate synthase, mitochondrial OS=Homo sapiens OX=9606 GN=CS PE=1 SV=2	0	25.313	16	7	8	7	466	51.7	8.32	22.64	7	other metabolic processes	mitochondrion	other molecular function	Pf00285	1431	ENSG00000062485	CS	hsa:1431; O75390; Q71UT9; Q7KZH0; Q96FZ8; Q9BWN8	Mitochondrial protein import; Citric acid cycle (TCA cycle)	TCA cycle and deficiency of pyruvate dehydrogenase complex (PDHc); Amino acid metabolism; Fluoroacetic acid toxicity; TCA cycle (aka Krebs or citric acid cycle)	6	0		168.4	43.4	142	46.6	2.9				42.6	55	9.8	149.3	164.7	158.5			60	Not Found	High	High	High
FALSE	High	Master Protein	Q9Y2W2	WW domain-binding protein 11 OS=Homo sapiens OX=9606 GN=WBP11 PE=1 SV=1	0	25.308	12	6	6	6	641	70	8.38	18.7	6	RNA metabolism OR transcription;other metabolic processes	cytosol;nucleus;other cell component	nucleic acid binding activity;other molecular function	Pf09429	51729	ENSG00000084463	WBP11	hsa:51729; Q96AY8; Q9Y2W2	mRNA Splicing - Major Pathway		1	0		157	177.1	183.6	200	7.8	8.9	3.7	4.6	204.2	191.9	10.8	191.2	185.5	193.4	17		218.3	Not Found	High	High	High
FALSE	High	Master Protein	P07814	Bifunctional glutamate/proline--tRNA ligase OS=Homo sapiens OX=9606 GN=EPRS1 PE=1 SV=5	0	25.297	9	8	23	8	1512	170.5	7.33	15.46	8	cell organization and biogenesis;protein metabolism;RNA metabolism OR transcription;other metabolic processes;stress response;other biological processes	plasma membrane;other membranes;cytosol;other cell component	nucleic acid binding activity;other molecular function	Pf00043, Pf00458, Pf00587, Pf00749, Pf03129, Pf03950, Pf09180	2058	ENSG00000136628	EPRS1	A0AVA9; B9EGH3; hsa:2058; P07814; Q05BP6; Q05DF8; Q5DSM1; Q5H9S5; Q6PD57; Q86X73	tRNA modification in the nucleus and cytosol; Selenoamino acid metabolism; Cytosolic tRNA aminoacylation	Parkinson's disease pathway; VEGFA-VEGFR2 signaling; Amino acid metabolism	6	0		102.9	54.1	111.3	67.8	2.1				61.9	74.3	2.6	92.2	117.9	85			83	Not Found	High	High	High
FALSE	High	Master Protein	Q6P2E9	Enhancer of mRNA-decapping protein 4 OS=Homo sapiens OX=9606 GN=EDC4 PE=1 SV=1	0	25.269	5	5	5	5	1401	151.6	5.86	14.15	5	RNA metabolism OR transcription;other metabolic processes	cytosol;nucleus;other cell component		Pf16529	23644	ENSG00000038358	EDC4	A6NGM1; A8K4T4; hsa:23644; Q13025; Q13826; Q6P2E9; Q6ZR12; Q7Z6H7	mRNA decay by 5' to 3' exoribonuclease		1	0		33.9	16.9	25.7	23	2				32.7	22.9	4.1	28.1	32.9	35.9	3.2		29.8	Not Found	High	High	High
FALSE	High	Master Protein	Q96IR7	4-hydroxyphenylpyruvate dioxygenase-like protein OS=Homo sapiens OX=9606 GN=HPDL PE=1 SV=1	0	25.263	29	7	8	7	371	39.4	7.03	22.38	7	other metabolic processes	mitochondrion	other molecular function		84842	ENSG00000186603	HPDL	B2R9B0; hsa:84842; Q96IR7			0	0																			Not Found	High	High	High
FALSE	High	Master Protein	Q14839	Chromodomain-helicase-DNA-binding protein 4 OS=Homo sapiens OX=9606 GN=CHD4 PE=1 SV=2	0	25.238	5	7	7	2	1912	217.9	5.86	19.16	7	cell organization and biogenesis;protein metabolism;DNA metabolism;RNA metabolism OR transcription;other metabolic processes;stress response;other biological processes	cytoskeleton;nucleus;other cell component	nucleic acid binding activity;other molecular function	Pf00176, Pf00271, Pf00385, Pf00628, Pf06461, Pf06465, Pf08073, Pf08074	1108	ENSG00000111642	CHD4	hsa:1108; Q14839; Q8IXZ5	Potential therapeutics for SARS; HDACs deacetylate histones; ERCC6 (CSB) and EHMT2 (G9a) positively regulate rRNA expression; Regulation of PTEN gene transcription; RNA Polymerase I Transcription Initiation; Regulation of TP53 Activity through Acetylation; NGF-stimulated transcription	Rett syndrome causing genes; Effect of progerin on genes involved in Hutchinson-Gilford progeria syndrome	9	0		38.1	15.1	32.7	20.5					18.4	14	2.8	34.9	41.7	30.4	2.8		20.8	Not Found	High	High	High
FALSE	High	Master Protein	P07737	Profilin-1 OS=Homo sapiens OX=9606 GN=PFN1 PE=1 SV=2	0	25.23	24	4	6	4	140	15	8.27	20.91	4	cell organization and biogenesis;developmental processes;other biological processes	cytosol;cytoskeleton;nucleus;other cell component	cytoskeletal activity;other molecular function	Pf00235	5216	ENSG00000108518	PFN1	hsa:5216; P07737; Q53Y44	RHO GTPases Activate Formins; Platelet degranulation ; PCP/CE pathway; Signaling by ROBO receptors	Physico-chemical features and toxicity-associated pathways; VEGFA-VEGFR2 signaling; Burn wound healing; Regulation of actin cytoskeleton; G13 signaling pathway	9	0		243.6	227	302.4	248.4	15.6	11.5	5.8		280.6	232	17.5	279.2	291.2	277.2	19.1		327.2	Not Found	High	High	High
FALSE	High	Master Protein	Q16630	Cleavage and polyadenylation specificity factor subunit 6 OS=Homo sapiens OX=9606 GN=CPSF6 PE=1 SV=2	0	25.08	17	5	5	5	551	59.2	7.15	21.54	5	cell organization and biogenesis;RNA metabolism OR transcription;other metabolic processes;other biological processes	nucleus;other cell component	translation activity;nucleic acid binding activity;other molecular function	Pf00076	11052	ENSG00000111605	CPSF6	A8K7K9; hsa:11052; Q16630; Q53ES1; Q9BSJ7; Q9BW18	Signaling by cytosolic FGFR1 fusion mutants; Signaling by FGFR1 in disease		2	0		98.6	78.4	96.5	78.2	4.7	2.5		2.6	83.8	94	5.9	111.9	119.8	111.3	8.9		103.3	Not Found	High	High	High
FALSE	High	Master Protein	P19338	Nucleolin OS=Homo sapiens OX=9606 GN=NCL PE=1 SV=3	0	25.001	16	7	7	7	710	76.6	4.7	19.41	7	developmental processes;other biological processes	plasma membrane;nucleus;other cell component	nucleic acid binding activity;other molecular function	Pf00076	4691	ENSG00000115053	NCL	hsa:4691; P19338; Q53SK1; Q8NB06; Q9UCF0; Q9UDG1	Major pathway of rRNA processing in the nucleolus and cytosol	Pathogenic Escherichia coli infection; VEGFA-VEGFR2 signaling	3	0		164.5	79.3	160.3	77.6	12.8			6.2	79.9	84.3	10	152.2	176.1	138.4	8		101.2	Not Found	High	High	High
FALSE	High	Master Protein	P25325	3-mercaptopyruvate sulfurtransferase OS=Homo sapiens OX=9606 GN=MPST PE=1 SV=3	0	24.968	24	6	6	6	297	33.2	6.6	17.01	6	other metabolic processes;developmental processes;other biological processes	cytosol;mitochondrion;other cell component	other molecular function	Pf00581	4357	ENSG00000128309	MPST	A8MZ34; B3KP52; hsa:4357; J3KPV7; O75750; P25325; Q6FHN9	Degradation of cysteine and homocysteine	Trans-sulfuration pathway; Amino acid metabolism	3	0		32	36.3	49.4	38.4	5	3		2	42	44.6		41.3	46.2	37.3	2.5		46.4	Not Found	High	High	High
FALSE	High	Master Protein	P46087	Probable 28S rRNA (cytosine(4447)-C(5))-methyltransferase OS=Homo sapiens OX=9606 GN=NOP2 PE=1 SV=2	0	24.962	14	9	9	9	812	89.2	9.23	17	9	cell organization and biogenesis;RNA metabolism OR transcription;other metabolic processes;other biological processes	nucleus	other molecular function	Pf01189, Pf08062, Pf17125	4839	ENSG00000111641	NOP2	A1A4Z3; B3KPD6; hsa:4839; P46087; Q05BA7; Q0P5S5; Q3KQS4; Q58F30	rRNA modification in the nucleus and cytosol; TFAP2A acts as a transcriptional repressor during retinoic acid induced cell differentiation	Imatinib and chronic myeloid leukemia	3	0		104.5	111.9	116.8	128.9	3.2	8.4	2	4	127.9	109.6	8.9	112.1	107.7	116	5.6		142.1	Not Found	High	High	High
FALSE	High	Master Protein	Q92615	La-related protein 4B OS=Homo sapiens OX=9606 GN=LARP4B PE=1 SV=3	0	24.919	13	7	7	7	738	80.5	6.92	13.62	7	other biological processes	cytosol;translational apparatus;nucleus;other cell component	nucleic acid binding activity	Pf05383	23185	ENSG00000107929	LARP4B	A7MD20; hsa:23185; Q5T3R3; Q5T3R4; Q5T3R5; Q68CY4; Q92615			0	0	2.4	230.9	201	244.8	204.3		2.4		8.9	199.7	205.2	14.3	229.6	254.4	205.8	19.7		237.8	High	High	High	High
FALSE	High	Master Protein	Q15717	ELAV-like protein 1 OS=Homo sapiens OX=9606 GN=ELAVL1 PE=1 SV=2	0	24.896	26	6	6	6	326	36.1	9.17	17.19	6	cell organization and biogenesis;transport;other biological processes	cytosol;ER/Golgi;nucleus;other cell component	nucleic acid binding activity;other molecular function	Pf00076	1994	ENSG00000066044	ELAVL1	B4DVB8; hsa:1994; Q15717; Q53XN6; Q9BTT1	HuR (ELAVL1) binds and stabilizes mRNA	AMP-activated protein kinase signaling; Endoderm differentiation; Pre-implantation embryo; Focal adhesion: PI3K-Akt-mTOR-signaling pathway; ncRNAs involved in Wnt signaling in hepatocellular carcinoma; Gastrin signaling pathway; IL-18 signaling pathway; NAD metabolism in oncogene-induced senescence and mitochondrial dysfunction-associated senescence; 1p36 copy number variation syndrome	10	0		114.8	115.1	132.3	111.4	8.3	2.4		2.5	95.4	109.9	10.7	115.7	130.8	126.9	4.2		122.2	Not Found	High	High	High
FALSE	High	Master Protein	Q99733	Nucleosome assembly protein 1-like 4 OS=Homo sapiens OX=9606 GN=NAP1L4 PE=1 SV=1	0	24.872	15	5	5	4	375	42.8	4.69	19.43	5	cell organization and biogenesis	nucleus;other cell component	other molecular function	Pf00956	4676	ENSG00000205531; ENSG00000273562	NAP1L4	B2R6J4; F5HFY4; hsa:4676; Q99733			0	1		170.2	72.1	191.1	86.9	11.3	2.6		2.2	91.1	92.6	8	150.7	201.7	161.6	2.2		121.6	Not Found	High	High	High
FALSE	High	Master Protein	P11413	Glucose-6-phosphate 1-dehydrogenase OS=Homo sapiens OX=9606 GN=G6PD PE=1 SV=4	0	24.863	23	7	7	7	515	59.2	6.84	16.7	7	other metabolic processes;stress response;other biological processes	plasma membrane;other membranes;cytosol;cytoskeleton;nucleus;other cell component	other molecular function	Pf00479, Pf02781	2539	ENSG00000160211	G6PD	D3DWX9; hsa:2539; P11413; Q16000; Q16765; Q8IU70; Q8IU88; Q8IUA6; Q96PQ2	TP53 Regulates Metabolic Genes; NFE2L2 regulates pentose phosphate pathway genes; Pentose phosphate pathway	Glutathione metabolism; Pentose phosphate metabolism; Cori cycle; Vitamin D receptor pathway; Nuclear receptors meta-pathway; NRF2 pathway; ATM signaling in development and disease ; Metabolic reprogramming in colon cancer; Vitamin D-sensitive calcium signaling in depression; Pentose phosphate pathway in senescent cells; NAD metabolism in oncogene-induced senescence and mitochondrial dysfunction-…	16	0		76.9	56.4	76.5	78.3	3.7	3.1			73.4	77.6		84.4	90.2	82	6.1		85.9	Not Found	High	High	High
FALSE	High	Master Protein	Q06830	Peroxiredoxin-1 OS=Homo sapiens OX=9606 GN=PRDX1 PE=1 SV=1	0	24.812	21	6	11	3	199	22.1	8.13	26.74	6	cell cycle OR cell proliferation;other metabolic processes;stress response;developmental processes;other biological processes	cytosol;nucleus;other cell component	other molecular function	Pf00578, Pf10417	5052	ENSG00000117450	PRDX1	B5BU26; D3DPZ8; hsa:5052; P35703; Q06830; Q2V576; Q5T154; Q5T155	Detoxification of Reactive Oxygen Species; TP53 Regulates Metabolic Genes; NFE2L2 regulating anti-oxidant/detoxification enzymes; Deregulated CDK5 triggers multiple neurodegenerative pathways in Alzheimer's disease models	Androgen receptor signaling pathway; Selenium micronutrient network; Nuclear receptors meta-pathway; NRF2 pathway	8	0		236	185	257.2	200.1	23.4	9.7	2.8	5.3	221.7	212.5	18.3	250.7	274.2	274.1	13.5		250.3	Not Found	High	High	High
FALSE	High	Master Protein	Q562R1	Beta-actin-like protein 2 OS=Homo sapiens OX=9606 GN=ACTBL2 PE=1 SV=2	0	24.77	26	7	12	1	376	42	5.59	15.1	7	cell organization and biogenesis;other biological processes	other membranes;cytoskeleton;other cell component	cytoskeletal activity;other molecular function	Pf00022	345651	ENSG00000169067	ACTBL2	B2RPJ1; hsa:345651; Q562R1; Q562R2; Q562S9; Q562X8			0	0																			Not Found	High	High	High
FALSE	High	Master Protein	P78406	mRNA export factor RAE1 OS=Homo sapiens OX=9606 GN=RAE1 PE=1 SV=1	0	24.767	25	5	6	5	368	40.9	7.83	19.92	5	cell cycle OR cell proliferation;cell organization and biogenesis;other metabolic processes;transport;other biological processes	cytoskeleton;nucleus;other cell component	cytoskeletal activity;nucleic acid binding activity;other molecular function	Pf00400	8480	ENSG00000101146	RAE1	A8K882; hsa:8480; O15306; P78406; Q3SYL7; Q5TCH8; Q6V708; Q9H100; Q9NQM6	ISG15 antiviral mechanism; SARS-CoV-2 activates/modulates innate and adaptive immune responses; Transcriptional regulation by small RNAs; Viral Messenger RNA Synthesis; tRNA processing in the nucleus; HCMV Late Events; HCMV Early Events; Transport of the SLBP independent Mature mRNA; Transport of the SLBP Dependant Mature mRNA; Transport of Mature mRNA Derived from an Intronless Transcript; Trans…	IL-18 signaling pathway; SARS-CoV-2 innate immunity evasion and cell-specific immune response	30	0		85.5	83.9	100.7	77.2	2.5	3.2	2.8		84.8	80.7	6.4	86.4	91	90.7	8.3		105.2	Not Found	High	High	High
FALSE	High	Master Protein	P55196	Afadin OS=Homo sapiens OX=9606 GN=AFDN PE=1 SV=3	0	24.721	7	7	7	7	1824	206.7	6.47	12.76	7	cell adhesion;cell-cell signaling;cell organization and biogenesis;signal transduction;other biological processes	plasma membrane;other membranes;cytosol;nucleus;other cell component	cytoskeletal activity;other molecular function	Pf00498, Pf00595, Pf00788, Pf01843	4301	ENSG00000130396	AFDN	hsa:4301; O75087; O75088; O75089; P55196; Q59FP0; Q5TIG6; Q5TIG7; Q9NSN7; Q9NU92		VEGFA-VEGFR2 signaling; Ras signaling; 1q21.1 copy number variation syndrome	3	0		28.2	19.7	21.8	15.6					18.2	23.5	2.7	27.6	24.1	20.4			28.4	Not Found	High	High	High
FALSE	High	Master Protein	Q8WUF5	RelA-associated inhibitor OS=Homo sapiens OX=9606 GN=PPP1R13L PE=1 SV=4	0	24.708	17	7	8	7	828	89	6.81	18.93	7	RNA metabolism OR transcription;developmental processes;other biological processes	cytosol;nucleus;other cell component	other molecular function	Pf12796, Pf14604	10848	ENSG00000104881	PPP1R13L	hsa:10848; Q2PNZ9; Q5DU71; Q5I1X4; Q6P1R7; Q6PKF8; Q8WUF5; Q9Y290	Regulation of TP53 Activity through Association with Co-factors	IL-18 signaling pathway	2	0		21.5	22.8	25.4	15.7					21	21.6	3.8	26.1	29	25.1			19.4	Not Found	High	High	High
FALSE	High	Master Protein	Q99961	Endophilin-A2 OS=Homo sapiens OX=9606 GN=SH3GL1 PE=1 SV=1	0	24.702	22	5	5	5	368	41.5	5.43	18.69	5	cell organization and biogenesis;transport;developmental processes;signal transduction	other membranes;cytosol;cytoskeleton;other cytoplasmic organelle;other cell component	other molecular function	Pf00018, Pf03114	6455	ENSG00000141985	SH3GL1	B4DRA1; E7EVZ4; hsa:6455; M0QZV5; Q99668; Q99961	Cargo recognition for clathrin-mediated endocytosis; EGFR downregulation; Negative regulation of MET activity; InlB-mediated entry of Listeria monocytogenes into host cell	Fragile X syndrome	6	0		137.2	118.2	139.6	123	3.5	1.9	2.3	8.6	121.7	105.1	8.6	118.9	162.4	135.9	8.7		129.1	Not Found	High	High	High
FALSE	High	Master Protein	P62857	40S ribosomal protein S28 OS=Homo sapiens OX=9606 GN=RPS28 PE=1 SV=1	0	24.67	67	6	10	6	69	7.8	10.7	23.69	6	cell organization and biogenesis;protein metabolism;RNA metabolism OR transcription;other metabolic processes;other biological processes	other membranes;cytosol;ER/Golgi;translational apparatus;nucleus;other cell component	other molecular function	Pf01200	6234	ENSG00000233927	RPS28	hsa:6234; P25112; P62857	Major pathway of rRNA processing in the nucleolus and cytosol; Regulation of expression of SLITs and ROBOs; L13a-mediated translational silencing of Ceruloplasmin expression; Formation of a pool of free 40S subunits; GTP hydrolysis and joining of the 60S ribosomal subunit; Nonsense Mediated Decay (NMD) enhanced by the Exon Junction Complex (EJC); SRP-dependent cotranslational protein targeting to…	Cytoplasmic ribosomal proteins	19	0		24.7	23.3	28.9	26.8		2.5			31.8	36.2		32.6	22.3	23.3			29.7	Not Found	High	High	High
FALSE	High	Master Protein	Q9Y2T7	Y-box-binding protein 2 OS=Homo sapiens OX=9606 GN=YBX2 PE=1 SV=2	0	24.633	28	6	6	3	364	38.5	10.8	16.51	6	RNA metabolism OR transcription;other metabolic processes;other biological processes	nucleus;other cell component	nucleic acid binding activity	Pf00313	51087	ENSG00000006047; ENSG00000288504	YBX2	D3DTP1; hsa:51087; Q8N4P0; Q9Y2T7		Male infertility	1	0		25.4	29.4	25.7	27					24.7	23.6		22.4	23.1	35.1			29	Not Found	High	High	High
FALSE	High	Master Protein	O75153	Clustered mitochondria protein homolog OS=Homo sapiens OX=9606 GN=CLUH PE=1 SV=2	0	24.622	8	6	7	6	1309	146.6	6.13	17.36	6	cell organization and biogenesis	other cell component	nucleic acid binding activity	Pf12807, Pf13236, Pf13374, Pf13424, Pf15044	23277	ENSG00000132361	CLUH	hsa:23277; O75153; Q6AHY2; Q6P3X7; Q6ZUG8; Q8N4U7; Q9BTA3; Q9H979		Translation factors	1	0		15.8	13.4	16.2	20.6				2.1	14.3	19.2		22.5	20.4	16.6			19.7	Not Found	High	High	High
FALSE	High	Master Protein	P27797	Calreticulin OS=Homo sapiens OX=9606 GN=CALR PE=1 SV=1	0	24.522	18	5	6	5	417	48.1	4.44	19.1	5	cell organization and biogenesis;protein metabolism;other metabolic processes;stress response;transport;developmental processes;signal transduction;other biological processes	non-structural extracellular;extracellular matrix;plasma membrane;other membranes;cytosol;ER/Golgi;nucleus;other cytoplasmic organelle;other cell component	signal transduction activity or receptor binding;nucleic acid binding activity;other molecular function	Pf00262	811	ENSG00000179218	CALR	hsa:811; P27797; Q6IAT4; Q9UDG2	ER-Phagosome pathway; Antigen Presentation: Folding, assembly and peptide loading of class I MHC; Scavenging by Class A Receptors; Assembly of Viral Components at the Budding Site; Scavenging by Class F Receptors; ATF6 (ATF6-alpha) activates chaperone genes; Calnexin/calreticulin cycle	Androgen receptor signaling pathway; Complement system; Photodynamic therapy-induced unfolded protein response; VEGFA-VEGFR2 signaling; GDNF signaling; Calcium regulation in cardiac cells	13	0		167.3	124.1	176.9	140.6	7.1	4.3		3.7	124.1	189.2	14.2	168.8	149.8	119	10.3		149	Not Found	High	High	High
FALSE	High	Master Protein	Q02218	2-oxoglutarate dehydrogenase complex component E1 OS=Homo sapiens OX=9606 GN=OGDH PE=1 SV=3	0	24.491	10	7	7	7	1023	115.9	6.86	18.15	7	protein metabolism;other metabolic processes;developmental processes	other membranes;mitochondrion;nucleus;other cell component	other molecular function	Pf00676, Pf02779, Pf16078, Pf16870	4967	ENSG00000105953	OGDH	B4E2U9; D3DVL0; E9PBM1; hsa:4967; Q02218; Q96DD3; Q9UDX0	Lysine catabolism; Glyoxylate metabolism and glycine degradation; Citric acid cycle (TCA cycle)	TCA cycle and deficiency of pyruvate dehydrogenase complex (PDHc); Amino acid metabolism; Thiamine metabolic pathways; 7q11.23 copy number variation syndrome; TCA cycle (aka Krebs or citric acid cycle)	8	0		124.8	83.5	126.9	99.8	3.9	3	2.3		107.5	108.6	6.9	115.6	113.7	119.3	10.1		126	Not Found	High	High	High
FALSE	High	Master Protein	P61313	60S ribosomal protein L15 OS=Homo sapiens OX=9606 GN=RPL15 PE=1 SV=2	0	24.44	41	8	11	8	204	24.1	11.62	19.1	8	protein metabolism;other metabolic processes;other biological processes	cytosol;cytoskeleton;translational apparatus;nucleus;other cell component	other molecular function	Pf00827	6138	ENSG00000174748	RPL15	hsa:6138; P39030; P41051; P61313; Q5U0C0; Q642I1; Q6IPX6; Q8WYP2; Q96C44; Q9H2E5	Regulation of expression of SLITs and ROBOs; L13a-mediated translational silencing of Ceruloplasmin expression; Formation of a pool of free 40S subunits; GTP hydrolysis and joining of the 60S ribosomal subunit; Major pathway of rRNA processing in the nucleolus and cytosol; Nonsense Mediated Decay (NMD) enhanced by the Exon Junction Complex (EJC); SRP-dependent cotranslational protein targeting to…	Cytoplasmic ribosomal proteins	14	0	14.4	709.5	599.8	812.4	634.4	50.9	20.2	14.4	26.2	540.5	648.3	47.3	716.7	832.7	736.4	54.1	4.1	747.5	High	High	High	High
FALSE	High	Master Protein	P50995	Annexin A11 OS=Homo sapiens OX=9606 GN=ANXA11 PE=1 SV=1	0	24.394	15	6	6	6	505	54.4	7.65	19.53	6	cell cycle OR cell proliferation;transport;other biological processes	cytosol;cytoskeleton;nucleus;other cytoplasmic organelle;other cell component	other molecular function	Pf00191	311	ENSG00000122359	ANXA11	B4DVE7; hsa:311; P50995			0	0		82.3	70.5	76.8	72.9	4.1	2.5			71	72.1	5.8	92.3	95.2	78.9	5.2		97.8	Not Found	High	High	High
FALSE	High	Master Protein	Q13123	Protein Red OS=Homo sapiens OX=9606 GN=IK PE=1 SV=3	0	24.363	20	7	7	7	557	65.6	6.64	14.72	7	cell cycle OR cell proliferation;RNA metabolism OR transcription;other metabolic processes;signal transduction;other biological processes	cytoskeleton;nucleus;other cell component	other molecular function	Pf07807, Pf07808	3550	ENSG00000113141	IK	hsa:3550; Q13123; Q6IPD8	mRNA Splicing - Major Pathway		1	0		202.9	128.6	216.4	144.5	5.9	1.9		4.5	149	143	2.7	189.4	216.2	189.9	9.7		181.8	Not Found	High	High	High
FALSE	High	Master Protein	P08195	4F2 cell-surface antigen heavy chain OS=Homo sapiens OX=9606 GN=SLC3A2 PE=1 SV=3	0	24.349	12	6	8	6	630	68	5.01	16.51	6	other metabolic processes;transport;other biological processes	plasma membrane;other membranes;nucleus;other cytoplasmic organelle;other cell component	transporter activity;nucleic acid binding activity	Pf00128, Pf16028	6520	ENSG00000168003	SLC3A2	hsa:6520; J3KPF3; P08195; Q13543	Tryptophan catabolism; Basigin interactions; Amino acid transport across the plasma membrane; Defective SLC7A7 causes lysinuric protein intolerance (LPI)	mRNA, protein, and metabolite inducation pathway by cyclosporin A; Ferroptosis; Proximal tubule transport; Malignant pleural mesothelioma	8	0		116.5	164.3	132.8	140.7	5.3	2.8		7.2	153.2	151.3	12.2	147.9	160.7	148.3	14.2		198.5	Not Found	High	High	High
FALSE	High	Master Protein	P35269	General transcription factor IIF subunit 1 OS=Homo sapiens OX=9606 GN=GTF2F1 PE=1 SV=2	0	24.333	19	6	6	6	517	58.2	7.49	17.38	6	RNA metabolism OR transcription;other metabolic processes;other biological processes	nucleus;other cell component	enzyme regulator activity;nucleic acid binding activity;other molecular function	Pf05793	2962	ENSG00000125651	GTF2F1	B2RCS0; hsa:2962; P35269; Q9BWN0	TP53 Regulates Transcription of DNA Repair Genes; Estrogen-dependent gene expression; Formation of RNA Pol II elongation complex ; Formation of the Early Elongation Complex; Formation of HIV elongation complex in the absence of HIV Tat; Formation of the HIV-1 Early Elongation Complex; RNA Pol II CTD phosphorylation and interaction with CE during HIV infection; Formation of HIV-1 elongation comple…		32	0		190.3	204.3	195.4	195.8	6.7	4.5	3.6	9.6	192.9	195.5	15.5	212.2	225.7	203.9	12		250.7	Not Found	High	High	High
FALSE	High	Master Protein	Q9UQ80	Proliferation-associated protein 2G4 OS=Homo sapiens OX=9606 GN=PA2G4 PE=1 SV=3	0	24.29	18	7	8	7	394	43.8	6.55	16.74	7	RNA metabolism OR transcription;other metabolic processes;other biological processes	non-structural extracellular;nucleus;other cytoplasmic organelle;other cell component	nucleic acid binding activity;other molecular function	Pf00557	5036	ENSG00000170515	PA2G4	hsa:5036; O43846; Q9UM59; Q9UQ80	Neutrophil degranulation		1	0		315.8	116.8	366.2	119.8	27.4	5.4	2.5		104.8	100.4	17.4	298.4	422	328.4	19.5		132.7	Not Found	High	High	High
FALSE	High	Master Protein	P30626	Sorcin OS=Homo sapiens OX=9606 GN=SRI PE=1 SV=1	0	24.282	36	4	5	4	198	21.7	5.59	12.88	4	transport;developmental processes;signal transduction;other biological processes	non-structural extracellular;plasma membrane;other membranes;cytosol;cytoskeleton;ER/Golgi;nucleus;other cell component	signal transduction activity or receptor binding;other molecular function	Pf13405, Pf13833	6717	ENSG00000075142	SRI	A8MTH6; B4DKK2; D6W5Q0; hsa:6717; P30626	Stimuli-sensing channels; Ion homeostasis; Ion transport by P-type ATPases; Reduction of cytosolic Ca++ levels; Sodium/Calcium exchangers		5	0		133.6	106.1	144.1	119.6	8.1	3.1		6.8	134.7	104.5	7.4	150	131.5	139.8	10.6		155.9	Not Found	High	High	High
FALSE	High	Master Protein	P16083	Ribosyldihydronicotinamide dehydrogenase [quinone] OS=Homo sapiens OX=9606 GN=NQO2 PE=1 SV=5	0	24.195	28	3	4	3	231	25.9	6.29	18.21	3	other metabolic processes	cytosol;nucleus	other molecular function	Pf02525	4835	ENSG00000124588	NQO2	B2R492; hsa:4835; P16083; Q5TD04	Phase I - Functionalization of compounds	Photodynamic therapy-induced NFE2L2 (NRF2) survival signaling	2	0		143.7	100.7	140.4	122.9	5.7	3.4		2	116.3	139.4	8.6	135.8	143.4	127.9	7.9	1.8	155	Not Found	High	High	High
FALSE	High	Master Protein	Q32P51	Heterogeneous nuclear ribonucleoprotein A1-like 2 OS=Homo sapiens OX=9606 GN=HNRNPA1L2 PE=2 SV=2	0	24.185	27	5	6	2	320	34.2	9	23.88	5	RNA metabolism OR transcription;other metabolic processes;transport	nucleus;other cell component	nucleic acid binding activity	Pf00076, Pf11627	144983	ENSG00000139675	HNRNPA1L2	hsa:144983; Q32P51; Q5TBS2			0	0																			Not Found	High	High	High
FALSE	High	Master Protein	O75683	Surfeit locus protein 6 OS=Homo sapiens OX=9606 GN=SURF6 PE=1 SV=3	0	24.176	23	4	5	4	361	41.4	10.64	16.86	4	other biological processes	nucleus;other cell component	nucleic acid binding activity	Pf04935	6838	ENSG00000148296; ENSG00000281309	SURF6	hsa:6838; O75683; Q5T8U1; Q9BRK9; Q9BTZ5; Q9UK24			0	0	2.1	157.4	147.8	162.4	154.2	6.6	4.8	6.5	7.4	165.4	168.5	12.7	170.4	192.3	175.6	15.9		193	High	High	High	High
FALSE	High	Master Protein	P16402	Histone H1.3 OS=Homo sapiens OX=9606 GN=H1-3 PE=1 SV=2	0	24.171	15	4	4	4	221	22.3	11.02	12.8	4	cell organization and biogenesis;protein metabolism;other metabolic processes;other biological processes	nucleus;other cell component	nucleic acid binding activity;other molecular function	Pf00538	3007	ENSG00000124575	H1-3	B2R751; hsa:3007; P16402; Q2M2I2	Apoptosis induced DNA fragmentation; Formation of Senescence-Associated Heterochromatin Foci (SAHF)		2	0		148.5	177.8	182.3	172.2	7.2	5.7		2.6	215.9	177.1	6.5	143.9	183.4	171.4	19.4		216.8	Not Found	High	High	High
FALSE	High	Master Protein	P62910	60S ribosomal protein L32 OS=Homo sapiens OX=9606 GN=RPL32 PE=1 SV=2	0	24.154	24	4	4	4	135	15.9	11.33	14.94	4	protein metabolism;other metabolic processes	cytosol;translational apparatus;other cell component	other molecular function	Pf01655	6161	ENSG00000144713	RPL32	B2R4Q3; hsa:6161; P02433; P62910	Major pathway of rRNA processing in the nucleolus and cytosol; Response of EIF2AK4 (GCN2) to amino acid deficiency; Regulation of expression of SLITs and ROBOs; L13a-mediated translational silencing of Ceruloplasmin expression; Formation of a pool of free 40S subunits; GTP hydrolysis and joining of the 60S ribosomal subunit; Nonsense Mediated Decay (NMD) enhanced by the Exon Junction Complex (EJC…	Cytoplasmic ribosomal proteins	14	0		362.9	83.9	380.6	83.2	16	4.9	2		91.9	86.6	27.9	377.3	422.9	418.2	12.4		110.1	Not Found	High	High	High
FALSE	High	Master Protein	O75494	Serine/arginine-rich splicing factor 10 OS=Homo sapiens OX=9606 GN=SRSF10 PE=1 SV=1	0	24.153	17	6	6	6	262	31.3	11.27	13.19	6	cell organization and biogenesis;RNA metabolism OR transcription;other metabolic processes;transport;other biological processes	cytosol;nucleus;other cell component	nucleic acid binding activity;other molecular function	Pf00076	10772	ENSG00000188529	SRSF10	A6NFM6; A6NI42; A6NIU7; B4DJP9; hsa:10772; O60572; O75494; Q5JRH9; Q5JRI0; Q5JRI2; Q5JRI3; Q5JRI4; Q96G09; Q96P17	mRNA Splicing - Major Pathway; Processing of Capped Intron-Containing Pre-mRNA	mRNA processing	3	0																			Not Found	High	High	High
FALSE	High	Master Protein	Q12931	Heat shock protein 75 kDa, mitochondrial OS=Homo sapiens OX=9606 GN=TRAP1 PE=1 SV=3	0	24.143	13	7	7	7	704	80.1	8.21	13.59	7	other biological processes	other membranes;mitochondrion;nucleus;other cell component	signal transduction activity or receptor binding;other molecular function	Pf00183, Pf02518	10131	ENSG00000126602	TRAP1	B4DR68; D3DUC8; F5H897; hsa:10131; O43642; O75235; Q12931; Q9UHL5	Respiratory electron transport	TNF-alpha signaling pathway; Clock-controlled autophagy in bone metabolism	3	0		194.7	157.6	223.6	211.1	10	5.2			173.6	215.1	11.3	215.6	232.1	211	15.3		235.6	Not Found	High	High	High
FALSE	High	Master Protein	Q9Y383	Putative RNA-binding protein Luc7-like 2 OS=Homo sapiens OX=9606 GN=LUC7L2 PE=1 SV=2	0	24.036	18	6	7	4	392	46.5	10.01	16.83	6	cell organization and biogenesis;RNA metabolism OR transcription;other metabolic processes	nucleus	nucleic acid binding activity;other molecular function	Pf03194	51631	ENSG00000146963	LUC7L2	B7Z500; hsa:51631; Q8IUP9; Q9NVL3; Q9NVN7; Q9UQN1; Q9Y383			0	2		70.8	46.3	68.1	57.4	2.7	1.9		2.3	51.4	69	3.4	74	68	76.2	5.6		66.6	Not Found	High	High	High
FALSE	High	Master Protein	P52907	F-actin-capping protein subunit alpha-1 OS=Homo sapiens OX=9606 GN=CAPZA1 PE=1 SV=3	0	23.997	38	7	7	6	286	32.9	5.69	13.57	7	cell organization and biogenesis	non-structural extracellular;cytosol;cytoskeleton;other cell component	cytoskeletal activity	Pf01267	829	ENSG00000116489	CAPZA1	hsa:829; P52907; Q53FQ6; Q6FHD5	COPI-mediated anterograde transport; Sensory processing of sound by inner hair cells of the cochlea; MHC class II antigen presentation; HSP90 chaperone cycle for steroid hormone receptors (SHR) in the presence of ligand; COPI-independent Golgi-to-ER retrograde traffic; Gene and protein expression by JAK-STAT signaling after Interleukin-12 stimulation; Factors involved in megakaryocyte development…		8	0		129.6	105	145.5	115.9	12.1	6.4		2.2	120.9	125.3	14.1	127	147.3	130.1	13.1		142.1	Not Found	High	High	High
FALSE	High	Master Protein	Q96DI7	U5 small nuclear ribonucleoprotein 40 kDa protein OS=Homo sapiens OX=9606 GN=SNRNP40 PE=1 SV=1	0	23.977	14	4	4	4	357	39.3	8.1	20.74	4	RNA metabolism OR transcription;other metabolic processes	cytosol;nucleus;other cell component		Pf00400	9410	ENSG00000060688	SNRNP40	B4DQJ1; hsa:9410; O75938; O95320; Q96DI7	mRNA Splicing - Major Pathway; mRNA Splicing - Minor Pathway	mRNA processing	3	0		173.3	190.5	194	204.4	10.8	4.4	2.2	6	208.3	193.6	18.3	203.5	228.6	188.5	11.2		232.7	Not Found	High	High	High
FALSE	High	Master Protein	Q9NUP9	Protein lin-7 homolog C OS=Homo sapiens OX=9606 GN=LIN7C PE=1 SV=1	0	23.962	50	6	7	6	197	21.8	8.43	14.78	6	cell-cell signaling;transport;other biological processes	plasma membrane;other membranes;other cell component	cytoskeletal activity;other molecular function	Pf00595, Pf02828	55327	ENSG00000148943	LIN7C	hsa:55327; Q9NUP9	Neurexins and neuroligins; Assembly and cell surface presentation of NMDA receptors; Dopamine Neurotransmitter Release Cycle		3	0		56.6	77	64.8	70.2	4.1	4.4			64.5	67.6	2.4	67.7	71.8	66.3	9		87.2	Not Found	High	High	High
FALSE	High	Master Protein	O15061	Synemin OS=Homo sapiens OX=9606 GN=SYNM PE=1 SV=3	0	23.915	7	6	8	6	1565	172.8	5.15	15.28	6	cell organization and biogenesis;other biological processes	plasma membrane;other membranes;cytoskeleton;other cell component	cytoskeletal activity;other molecular function	Pf00038	23336	ENSG00000182253	SYNM	A7E2Y2; hsa:23336; O15061; Q2TBJ4; Q5NJJ9; Q8TE61; Q8TE62			0	0		22.6	28.5	28.9	24.5	3.1				26.6	20.3		23.7	28.5	19.9	1.9		25.7	Not Found	High	High	High
FALSE	High	Master Protein	P27816	Microtubule-associated protein 4 OS=Homo sapiens OX=9606 GN=MAP4 PE=1 SV=3	0	23.845	9	5	10	5	1152	120.9	5.43	15.65	5	cell cycle OR cell proliferation;cell organization and biogenesis;developmental processes;other biological processes	cytoskeleton;other cell component	cytoskeletal activity;other molecular function	Pf00418	4134	ENSG00000047849	MAP4	hsa:4134; P27816; Q13082; Q59FT2; Q68D74; Q6ZUW9; Q86V26; Q96A76; Q96NS9		Splicing factor NOVA regulated synaptic proteins; 2q37 copy number variation syndrome	2	0		72.2	59.8	83.2	70.3	2.3				86.5	76	4.3	91.9	76.3	71.6	3.3		86.9	Not Found	High	High	High
FALSE	High	Master Protein	Q6PJG2	Mitotic deacetylase-associated SANT domain protein OS=Homo sapiens OX=9606 GN=MIDEAS PE=1 SV=2	0	23.837	10	5	6	5	1045	114.9	9.19	14.17	5	RNA metabolism OR transcription;other biological processes	nucleus;other cell component	nucleic acid binding activity;other molecular function	Pf01448	91748	ENSG00000156030	MIDEAS	hsa:91748; Q6PJG2; Q6PK13; Q6PK59; Q6ZS23			0	0		31.8	32.7	33.6	33					40.9	31.3	2.2	45.6	38.3	36.5			36.8	Not Found	High	High	High
FALSE	High	Master Protein	P41250	Glycine--tRNA ligase OS=Homo sapiens OX=9606 GN=GARS1 PE=1 SV=3	0	23.816	10	6	6	6	739	83.1	7.03	15.38	6	protein metabolism;RNA metabolism OR transcription;other metabolic processes	non-structural extracellular;cytosol;mitochondrion;other cell component	other molecular function	Pf00458, Pf00587, Pf03129	2617	ENSG00000106105	GARS1	A0A090N8G0; B3KQA2; B4DIA0; hsa:2617; P41250; Q969Y1	Cytosolic tRNA aminoacylation; Mitochondrial tRNA aminoacylation		2	0		192.7	66	207.2	86	17		2.5		72.5	71.1	3.5	189.1	236.6	194.1	5.9		95.5	High	High	High	High
FALSE	High	Master Protein	Q9H6F5	Coiled-coil domain-containing protein 86 OS=Homo sapiens OX=9606 GN=CCDC86 PE=1 SV=1	0	23.747	26	5	5	5	360	40.2	10.33	19.21	5		nucleus;other cell component		Pf03879	79080	ENSG00000110104	CCDC86	B4DY99; hsa:79080; Q9H6F5			0	0		139.6	120.4	153.3	137.2	2.4	4.2			151.2	129.6	8.7	159.7	147	141.1	4.2	2.2	178.2	Not Found	High	High	High
FALSE	High	Master Protein	O75396	Vesicle-trafficking protein SEC22b OS=Homo sapiens OX=9606 GN=SEC22B PE=1 SV=5	0	23.682	30	6	7	6	215	24.7	8.51	18.33	6	cell organization and biogenesis;transport;other biological processes	other membranes;ER/Golgi;other cell component	other molecular function	Pf00957, Pf13774	9554	ENSG00000265808	SEC22B	A8K1G0; hsa:9554; O75396	COPI-dependent Golgi-to-ER retrograde traffic; ER-Phagosome pathway; COPII-mediated vesicle transport; Cargo concentration in the ER		4	0		128.5	80.5	110	92.4	6.3	2		4	62.5	123.8	5.4	124.9	128.4	138.4	10		123.4	Not Found	High	High	High
FALSE	High	Master Protein	Q96EP5	DAZ-associated protein 1 OS=Homo sapiens OX=9606 GN=DAZAP1 PE=1 SV=1	0	23.68	27	5	8	5	407	43.4	8.56	21.91	5	cell cycle OR cell proliferation;other biological processes	cytosol;nucleus;other cell component	nucleic acid binding activity	Pf00076	26528	ENSG00000071626	DAZAP1	hsa:26528; Q96EP5; Q96MJ3; Q9NRR9			0	0		271.1	78.7	266.1	86.4	14.6				86.5	97.8	11.9	263.9	283.8	273.8	9.4		101.9	Not Found	High	High	High
FALSE	High	Master Protein	Q01130	Serine/arginine-rich splicing factor 2 OS=Homo sapiens OX=9606 GN=SRSF2 PE=1 SV=4	0	23.522	22	7	7	5	221	25.5	11.85	16.66	7	RNA metabolism OR transcription;other metabolic processes	cytosol;nucleus	other molecular function	Pf00076	6427	ENSG00000161547	SRSF2	B3KWD5; B4DN89; H0YG49; hsa:6427; Q01130	mRNA Splicing - Major Pathway; Transport of Mature mRNA derived from an Intron-Containing Transcript; mRNA 3'-end processing; RNA Polymerase II Transcription Termination; mRNA Splicing - Minor Pathway	mRNA processing	7	1	3.1	270.1	195.2	239.8	233.5	8.2	3.9		10.6	105.5	282.1	14.8	290.9	311.7	294	20.3		272.2	Not Found	High	High	High
FALSE	High	Master Protein	P25685	DnaJ homolog subfamily B member 1 OS=Homo sapiens OX=9606 GN=DNAJB1 PE=1 SV=4	0	23.475	20	7	9	7	340	38	8.63	15.31	7	RNA metabolism OR transcription;stress response;developmental processes;other biological processes	cytosol;nucleus;other cell component	other molecular function	Pf00226, Pf01556	3337	ENSG00000132002	DNAJB1	B4DX52; hsa:3337; P25685	MAPK6/MAPK4 signaling; HSP90 chaperone cycle for steroid hormone receptors (SHR) in the presence of ligand; Regulation of HSF1-mediated heat shock response; Attenuation phase	Nuclear receptors meta-pathway; NRF2 pathway	7	0		312.7	331.1	362.8	362.7	14.2	8.9	9.9	16.3	377	328.4	26.5	361.3	380	377.6	31.5		431.2	Not Found	High	High	High
FALSE	High	Master Protein	P46777	60S ribosomal protein L5 OS=Homo sapiens OX=9606 GN=RPL5 PE=1 SV=3	0	23.419	13	4	21	4	297	34.3	9.72	47.32	4	cell organization and biogenesis;protein metabolism;RNA metabolism OR transcription;other metabolic processes;other biological processes	cytosol;ER/Golgi;translational apparatus;nucleus;other cell component	enzyme regulator activity;nucleic acid binding activity;other molecular function	Pf14204, Pf17144	6125	ENSG00000122406	RPL5	hsa:6125; P46777; Q32LZ3; Q53HH6; Q9H3F4	SRP-dependent cotranslational protein targeting to membrane; Regulation of expression of SLITs and ROBOs; L13a-mediated translational silencing of Ceruloplasmin expression; Formation of a pool of free 40S subunits; GTP hydrolysis and joining of the 60S ribosomal subunit; Major pathway of rRNA processing in the nucleolus and cytosol; Nonsense Mediated Decay (NMD) enhanced by the Exon Junction Comp…	VEGFA-VEGFR2 signaling; Cytoplasmic ribosomal proteins	15	0		156.5	149.5	178.6	144.7	9.7	2.9		4.2	145.4	150.1	11.6	173.4	174.1	168.2	10.5		192.3	Not Found	High	High	High
FALSE	High	Master Protein	P40926	Malate dehydrogenase, mitochondrial OS=Homo sapiens OX=9606 GN=MDH2 PE=1 SV=3	0	23.417	38	6	6	6	338	35.5	8.68	15.8	6	other metabolic processes	other membranes;mitochondrion;other cell component	other molecular function	Pf00056, Pf02866	4191	ENSG00000146701	MDH2	A8K414; B2RE78; B4DE44; E9PDB2; hsa:4191; O43682; P40926	Gluconeogenesis; Citric acid cycle (TCA cycle)	Amino acid metabolism; Metabolic reprogramming in colon cancer; NAD metabolism in oncogene-induced senescence and mitochondrial dysfunction-associated senescence; Glycolysis and gluconeogenesis; TCA cycle (aka Krebs or citric acid cycle)	7	0	2.5	312.1	77.5	363.4	85.9	19.6	4		2.3	74.2	86.6	23.1	290.6	414.9	306.5	8.1		93.4	High	High	High	High
FALSE	High	Master Protein	Q5JSZ5	Protein PRRC2B OS=Homo sapiens OX=9606 GN=PRRC2B PE=1 SV=2	0	23.403	7	6	7	6	2229	242.8	8.34	11.84	6	other biological processes			Pf07001	84726	ENSG00000288701	PRRC2B	hsa:84726; O60270; Q5JSZ5; Q5JSZ7; Q66VZ2; Q68CR0; Q96EI9; Q9H683			0	0		30.9	25.1	35.5	21.9					32	31.2	2.7	26.5	28.5	34.4			37.4	Not Found	High	High	High
FALSE	High	Master Protein	P62081	40S ribosomal protein S7 OS=Homo sapiens OX=9606 GN=RPS7 PE=1 SV=1	0	23.385	26	6	7	6	194	22.1	10.1	20.52	6	protein metabolism;RNA metabolism OR transcription;other metabolic processes;developmental processes;other biological processes	cytosol;cytoskeleton;translational apparatus;nucleus;other cell component	enzyme regulator activity;nucleic acid binding activity;other molecular function	Pf01251	6201	ENSG00000171863	RPS7	hsa:6201; P23821; P24818; P62081; Q57Z92; Q6IPH1	Major pathway of rRNA processing in the nucleolus and cytosol; rRNA modification in the nucleus and cytosol; Regulation of expression of SLITs and ROBOs; L13a-mediated translational silencing of Ceruloplasmin expression; Translation initiation complex formation; Formation of a pool of free 40S subunits; Formation of the ternary complex, and subsequently, the 43S complex; Ribosomal scanning and st…	Cytoplasmic ribosomal proteins	20	0		476.2	128.8	622.6	141.4	35	5.1		6.3	155.6	156.8	26.4	452.3	694	489.1	24.3		168.3	Not Found	High	High	High
FALSE	High	Master Protein	Q9H4A4	Aminopeptidase B OS=Homo sapiens OX=9606 GN=RNPEP PE=1 SV=2	0	23.339	19	7	7	7	650	72.5	5.74	14.36	7	protein metabolism	non-structural extracellular;plasma membrane;other membranes	other molecular function	Pf01433, Pf09127, Pf17900	6051	ENSG00000176393	RNPEP	hsa:6051; Q9BVM9; Q9H1D4; Q9H4A4; Q9NPT7			0	0		20.2	14.3	29.2	20					17.7	25.2		25.2	32.7	27.4			33.1	Not Found	High	High	High
FALSE	High	Master Protein	P08559	Pyruvate dehydrogenase E1 component subunit alpha, somatic form, mitochondrial OS=Homo sapiens OX=9606 GN=PDHA1 PE=1 SV=3	0	23.294	29	6	6	6	390	43.3	8.06	16.55	6	other metabolic processes	mitochondrion;nucleus;other cell component	other molecular function	Pf00676	5160	ENSG00000131828	PDHA1	A5YVE9; B2R5P7; B7Z3T7; B7Z3X5; hsa:5160; P08559; Q53H41; Q5JPT8; Q9NP12; Q9UBJ8; Q9UBU0; Q9UNG4; Q9UNG5	Glyoxylate metabolism and glycine degradation; Regulation of pyruvate dehydrogenase (PDH) complex; Signaling by Retinoic Acid	TCA cycle and deficiency of pyruvate dehydrogenase complex (PDHc); Amino acid metabolism; Lipid metabolism pathway; PI3K/AKT/mTOR - vitamin D3 signaling; Metabolic reprogramming in colon cancer; Thiamine metabolic pathways; TCA cycle in senescence; Neuroinflammation and glutamatergic signaling; Acetylcholine synthesis; Glycolysis and gluconeogenesis	14	0		171.5	154	187.7	175.1	11.6	6.5	2.5		165.5	168.5	9.3	166.1	189.1	166.1	15		224.4	Not Found	High	High	High
FALSE	High	Master Protein	P42704	Leucine-rich PPR motif-containing protein, mitochondrial OS=Homo sapiens OX=9606 GN=LRPPRC PE=1 SV=3	0	23.294	7	6	7	6	1394	157.8	6.13	15.88	6	RNA metabolism OR transcription;other metabolic processes;transport;other biological processes	other membranes;cytoskeleton;mitochondrion;nucleus;other cell component	cytoskeletal activity;nucleic acid binding activity;other molecular function	Pf01535	10128	ENSG00000138095	LRPPRC	A0PJE3; A8K1V1; hsa:10128; P42704; Q53PC0; Q53QN7; Q6ZUD8; Q7Z7A6; Q96D84	Respiratory electron transport; TP53 Regulates Metabolic Genes; Cytoprotection by HMOX1	Ciliary landscape	4	0		19.3	13.9	29.8	17.4	2.4				13.7	19.3		25.5	25.2	23.3	3.6		20.7	Not Found	High	High	High
[truncated: 2,500 more rows]
[truncated: 16 more columns]

## Sheet: Suppl. Table 2. CluC_peptides
Checked	Confidence	Annotated Sequence	Modifications	Qvality PEP	Qvality q-value	# Protein Groups	# Proteins	# PSMs	Master Protein Accessions	Positions in Master Proteins	Modifications in Master Proteins	# Missed Cleavages	Theo. MH+ [Da]	Abundance: F1: 126, Sample	Abundance: F1: 127N, Sample	Abundance: F1: 127C, Sample	Abundance: F1: 128N, Sample	Abundance: F1: 128C, Sample	Abundance: F1: 129N, Sample	Abundance: F1: 129C, Sample	Abundance: F1: 130N, Sample	Abundance: F1: 130C, Sample	Abundance: F1: 131N, Sample	Abundance: F1: 131C, Sample	Abundance: F1: 132N, Sample	Abundance: F1: 132C, Sample	Abundance: F1: 133N, Sample	Abundance: F1: 133C, Sample	Abundance: F1: 134N, Sample	Abundance: F1: 134C, Sample	Abundance: F1: 135N, Sample	Quan Info	Found in Sample: [S1] F1: 126, Sample	Found in Sample: [S3] F1: 127C, Sample	Found in Sample: [S2] F1: 127N, Sample	Found in Sample: [S5] F1: 128C, Sample	Found in Sample: [S4] F1: 128N, Sample	Found in Sample: [S7] F1: 129C, Sample	Found in Sample: [S6] F1: 129N, Sample	Found in Sample: [S9] F1: 130C, Sample	Found in Sample: [S8] F1: 130N, Sample	Found in Sample: [S11] F1: 131C, Sample	Found in Sample: [S10] F1: 131N, Sample	Found in Sample: [S13] F1: 132C, Sample	Found in Sample: [S12] F1: 132N, Sample	Found in Sample: [S15] F1: 133C, Sample	Found in Sample: [S14] F1: 133N, Sample	Found in Sample: [S17] F1: 134C, Sample	Found in Sample: [S16] F1: 134N, Sample
[truncated: 11,788 more rows]
[truncated: 16 more columns]

[truncated: 5 more sheets: Suppl. Table 3. GluC_PSMs, Suppl. Table 4. MMP9_proteins, Suppl. Table 5. MMP9_peptides, Suppl. Table 6. MMP9_PSMs, Suppl. Table 7. MMP9 put. Sub.]
